# Supplementary material for: Chipper: discovering transcription-factor targets from chromatin immunoprecipitation microarrays using variance stabilization
Source: Genome Biol. 2005 Nov 1;6(11):R96. doi: 10.1186/gb-2005-6-11-r96 (PMC1297652; doi:10.1186/gb-2005-6-11-r96)
Supplement: Additional data File 1 — A tab-delimited file containing the results of our analysis for all intergenic regions studied in our experiments. [file gb-2005-6-11-r96-S1.txt]

rank	Promoter	IGR	ORF	Gene	P-value	Q-value	Bonferroni corrected (Dunn-Sidak)
1	iYLR064W__	iYLR064W	_		4.23E-10	1.77E-06	2.07E-06
2	iYLR174W_YLR175W_CBF5	iYLR174W	YLR175W_CBF5	CBF5	1.22E-09	2.55E-06	5.99E-06
3	iSNR65__	iSNR65	_		6.67E-07	0.000927965	0.003264061
4	itL(GAG)G__	itL(GAG)G	_		1.47E-06	0.001538151	0.007198098
5	iYMR090W__	iYMR090W	_		2.81E-06	0.002146518	0.01367253
6	iYJR034W_YJR035W_RAD26	iYJR034W	YJR035W_RAD26	RAD26	3.09E-06	0.002146518	0.015002279
7	iYHR184W__	iYHR184W	_		4.02E-06	0.002397975	0.019504453
8	iYPL189W_YPL188W_POS5	iYPL189W	YPL188W_POS5	POS5	3.38E-05	0.01762945	0.152500982
9	iYNL275W__	iYNL275W	_		5.75E-05	0.026683203	0.245494648
10	iYGR242W_YGR243W_FMP43	iYGR242W	YGR243W_FMP43	FMP43	9.09E-05	0.033223794	0.359231652
11	iYNL155W__	iYNL155W	_		9.15E-05	0.033223794	0.361112779
12	iYOL024W_YOL023W_IFM1	iYOL024W	YOL023W_IFM1	IFM1	9.55E-05	0.033223794	0.373356619
13	iYDR259C_YDR259C_YAP6	iYDR259C	YDR259C_YAP6	YAP6	0.000108808	0.034936131	0.412756843
14	iYOR316C-1_YOR317W_FAA1	iYOR316C-1	YOR317W_FAA1	FAA1	0.000142203	0.039570863	0.501206757
15	iYOR316C-1_YOR316C_COT1	iYOR316C-1	YOR316C_COT1	COT1	0.000142203	0.039570863	0.501135817
16	iYML129C_YML129C_COX14	iYML129C	YML129C_COX14	COX14	0.000166361	0.043400083	0.556655265
17	iYLR277C_YLR277C_YSH1	iYLR277C	YLR277C_YSH1	YSH1	0.000192721	0.043891982	0.610195835
18	iYIL119C-0_YIL118W_RHO3	iYIL119C-0	YIL118W_RHO3	RHO3	0.000205296	0.043891982	0.633363264
19	iYIL119C-0_YIL119C_RPI1	iYIL119C-0	YIL119C_RPI1	RPI1	0.000205296	0.043891982	0.633287979
20	iYOR035C_YOR036W_PEP12	iYOR035C	YOR036W_PEP12	PEP12	0.000220824	0.043891982	0.660011583
21	iYOR035C_YOR035C_SHE4	iYOR035C	YOR035C_SHE4	SHE4	0.000220824	0.043891982	0.659936489
22	iYPR187W__	iYPR187W	_		0.000232866	0.04418156	0.679289023
23	iYIR018W-0__	iYIR018W-0	_		0.000301949	0.05479792	0.771069563
24	iYNL163C_YNL162W_RPL42A	iYNL163C	YNL162W_RPL42A	RPL42A	0.000340861	0.05620702	0.810625335
25	iYNL163C_YNL163C_RIA1	iYNL163C	YNL163C_RIA1	RIA1	0.000340861	0.05620702	0.810560763
26	iYNL032W__	iYNL032W	_		0.000350111	0.05620702	0.818860791
27	iYLR296W_YLR297W_	iYLR296W	YLR297W_		0.000468774	0.072470054	0.898451386
28	iYMR068W_YMR069W_NAT4	iYMR068W	YMR069W_NAT4	NAT4	0.000528203	0.078741021	0.923977435
29	iYGR050C_YGR050C_	iYGR050C	YGR050C_		0.00055917	0.080483059	0.934602837
30	iYMR135W-A_YMR136W_GAT2	iYMR135W-A	YMR136W_GAT2	GAT2	0.000662296	0.088342892	0.960433095
31	iYHR048W_YHR049W_FSH1	iYHR048W	YHR049W_FSH1	FSH1	0.000664067	0.088342892	0.960747462
32	iYLR110C_YLR111W_	iYLR110C	YLR111W_		0.000709583	0.088342892	0.968539574
33	iYLR110C_YLR110C_CCW12	iYLR110C	YLR110C_CCW12	CCW12	0.000709583	0.088342892	0.968517234
34	iYKR041W_YKR042W_UTH1	iYKR041W	YKR042W_UTH1	UTH1	0.000719602	0.088342892	0.969996483
35	iYOR129C_YOR129C_	iYOR129C	YOR129C_		0.000758722	0.088466542	0.975186835
36	iYNR013C_YNR014W_	iYNR013C	YNR014W_		0.000784192	0.088466542	0.978066231
37	iYNR013C_YNR013C_PHO91	iYNR013C	YNR013C_PHO91	PHO91	0.000784192	0.088466542	0.978049017
38	iYPR173C_YPR173C_VPS4	iYPR173C	YPR173C_VPS4	VPS4	0.000819109	0.089973902	0.981467642
39	iYKL045W_YKL044W_	iYKL045W	YKL044W_		0.000942802	0.098874786	0.989845525
40	iYMR170C_YMR170C_ALD2	iYMR170C	YMR170C_ALD2	ALD2	0.000947517	0.098874786	0.990066637
41	iYOL003C_YOL003C_	iYOL003C	YOL003C_		0.001136532	0.115706085	0.996038904
42	iYMRWdelta15_YMR107W_	iYMRWdelta15	YMR107W_		0.001202044	0.116246583	0.997117385
43	iYHR118C_YHR119W_SET1	iYHR118C	YHR119W_SET1	SET1	0.001245673	0.116246583	0.997666158
44	iYHR118C_YHR118C_ORC6	iYHR118C	YHR118C_ORC6	ORC6	0.001245673	0.116246583	0.997663247
45	iYPL071C_YPL070W_MUK1	iYPL071C	YPL070W_MUK1	MUK1	0.001306051	0.116246583	0.998255968
46	iYPL071C_YPL071C_	iYPL071C	YPL071C_		0.001306051	0.116246583	0.998253687
47	iYAL014C_YAL013W_DEP1	iYAL014C	YAL013W_DEP1	DEP1	0.001373044	0.116246583	0.998737716
48	iYAL014C_YAL014C_SYN8	iYAL014C	YAL014C_SYN8	SYN8	0.001373044	0.116246583	0.998735981
49	itF(GAA)N_YNL132W_KRE33	itF(GAA)N	YNL132W_KRE33	KRE33	0.001427216	0.116246583	0.999027374
50	iYPL236C_YPL235W_RVB2	iYPL236C	YPL235W_RVB2	RVB2	0.001441918	0.116246583	0.999093176
51	iYPL236C_YPL236C_	iYPL236C	YPL236C_		0.001441918	0.116246583	0.999091866
52	iYBL030C-1_YBL029W_	iYBL030C-1	YBL029W_		0.001476038	0.116246583	0.999229526
53	iYBL030C-1_YBL030C_PET9	iYBL030C-1	YBL030C_PET9	PET9	0.001476038	0.116246583	0.999228388
54	iYOL011W_YOL010W_RCL1	iYOL011W	YOL010W_RCL1	RCL1	0.001523286	0.117745974	0.99938574
55	iYPL015C_YPL014W_	iYPL015C	YPL014W_		0.001604298	0.119579135	0.999584942
56	iYPL015C_YPL015C_HST2	iYPL015C	YPL015C_HST2	HST2	0.001604298	0.119579135	0.999584275
57	iYOR039W_YOR040W_GLO4	iYOR039W	YOR040W_GLO4	GLO4	0.001640587	0.120138653	0.99965088
58	itH(GUG)M__	itH(GUG)M	_		0.001838394	0.128551818	0.999866164
59	iYDL214C_YDL214C_PRR2	iYDL214C	YDL214C_PRR2	PRR2	0.001841289	0.128551818	0.999867789
60	iYNR020C_YNR021W_	iYNR020C	YNR021W_		0.001938492	0.128551818	0.999917368
61	iYNR020C_YNR020C_	iYNR020C	YNR020C_		0.001938492	0.128551818	0.999917207
62	iYMR261C_YMR262W_	iYMR261C	YMR262W_		0.001940262	0.128551818	0.999917756
63	iYMR261C_YMR261C_TPS3	iYMR261C	YMR261C_TPS3	TPS3	0.001940262	0.128551818	0.999917596
64	iYML008C_YML007W_YAP1	iYML008C	YML007W_YAP1	YAP1	0.002131558	0.13688073	0.999967357
65	iYML008C_YML008C_ERG6	iYML008C	YML008C_ERG6	ERG6	0.002131558	0.13688073	0.999967287
66	iYOR028C_YOR029W_	iYOR028C	YOR029W_		0.002373854	0.138931	0.999989877
67	iYOR028C_YOR028C_CIN5	iYOR028C	YOR028C_CIN5	CIN5	0.002373854	0.138931	0.999989853
68	iYOR133W_YOR134W_BAG7	iYOR133W	YOR134W_BAG7	BAG7	0.002428145	0.138931	0.999992183
69	iYLR419W__	iYLR419W	_		0.002448659	0.138931	0.999992906
70	iYOR246C_YOR247W_SRL1	iYOR246C	YOR247W_SRL1	SRL1	0.002466531	0.138931	0.999993479
71	iYOR246C_YOR246C_	iYOR246C	YOR246C_		0.002466531	0.138931	0.999993462
72	iYPR063C_YPR064W_	iYPR063C	YPR064W_		0.002486959	0.138931	0.999994064
73	iYPR063C_YPR063C_	iYPR063C	YPR063C_		0.002486959	0.138931	0.999994049
74	iYPR126C_YPR127W_	iYPR126C	YPR127W_		0.00249633	0.138931	0.999994299
75	iYPR126C_YPR126C_	iYPR126C	YPR126C_		0.00249633	0.138931	0.999994285
76	iYPL234C_YPL233W_NSL1	iYPL234C	YPL233W_NSL1	NSL1	0.002651133	0.14146351	0.999997292
77	iYPL234C_YPL234C_TFP3	iYPL234C	YPL234C_TFP3	TFP3	0.002651133	0.14146351	0.999997285
78	iYOR354C-1_YOR355W_GDS1	iYOR354C-1	YOR355W_GDS1	GDS1	0.002677399	0.14146351	0.999997603
79	iYOR354C-1_YOR354C_MSC6	iYOR354C-1	YOR354C_MSC6	MSC6	0.002677399	0.14146351	0.999997596
80	iYKL097W-A-1_YKL096W_CWP1	iYKL097W-A-1	YKL096W_CWP1	CWP1	0.002821293	0.147203001	0.999998799
81	iYHR032W_YHR033W_	iYHR032W	YHR033W_		0.003040297	0.156671304	0.999999582
82	iYPR133C_YPR133W-A_TOM5	iYPR133C	YPR133W-A_TOM5	TOM5	0.003195157	0.160683982	0.999999802
83	iYPR133C_YPR133C_IWS1	iYPR133C	YPR133C_IWS1	IWS1	0.003195157	0.160683982	0.999999801
84	iYOLCdelta7__	iYOLCdelta7	_		0.003270595	0.162519684	0.999999862
85	iYGR248W_YGR249W_MGA1	iYGR248W	YGR249W_MGA1	MGA1	0.003466639	0.170234733	0.999999946
86	iYPR195C-0_YPR196W_	iYPR195C-0	YPR196W_		0.003738505	0.179364789	0.999999986
87	iYPR195C-0_YPR195C_	iYPR195C-0	YPR195C_		0.003738505	0.179364789	0.999999985
88	iYNL004W__	iYNL004W	_		0.003941814	0.186970012	0.999999995
89	iYOR353C_YOR353C_SOG2	iYOR353C	YOR353C_SOG2	SOG2	0.004026038	0.18881929	0.999999996
90	iYPR113W_YPR114W_	iYPR113W	YPR114W_		0.004079877	0.189218233	0.999999997
91	iYPL187W__	iYPL187W	_		0.004350922	0.199571409	0.999999999
92	iYOR344C-0_YOR344C_TYE7	iYOR344C-0	YOR344C_TYE7	TYE7	0.00445218	0.201746347	1
93	iYMR016C-1_YMR017W_SPO20	iYMR016C-1	YMR017W_SPO20	SPO20	0.004620928	0.201746347	1
94	iYMR016C-1_YMR016C_SOK2	iYMR016C-1	YMR016C_SOK2	SOK2	0.004620928	0.201746347	1
95	iYOL028C_YOL028C_YAP7	iYOL028C	YOL028C_YAP7	YAP7	0.00466207	0.201746347	1
96	iYHR022C_YHR023W_MYO1	iYHR022C	YHR023W_MYO1	MYO1	0.004688338	0.201746347	1
97	iYHR022C_YHR022C_	iYHR022C	YHR022C_		0.004688338	0.201746347	1
98	iYDR198C_YDR199W_	iYDR198C	YDR199W_		0.004809358	0.202773121	1
99	iYDR198C_YDR198C_	iYDR198C	YDR198C_		0.004809358	0.202773121	1
100	iYPL188W_YPL187W_MF(ALPHA)1	iYPL188W	YPL187W_MF(ALPHA)1	MF(ALPHA)1	0.004951322	0.206671051	1
101	iSNR70__	iSNR70	_		0.005002949	0.206758414	1
102	iYPL167C_YPL166W_	iYPL167C	YPL166W_		0.005116372	0.207340115	1
103	iYPL167C_YPL167C_REV3	iYPL167C	YPL167C_REV3	REV3	0.005116372	0.207340115	1
104	iYNL257C_YNL256W_FOL1	iYNL257C	YNL256W_FOL1	FOL1	0.005274438	0.209674388	1
105	iYNL257C_YNL257C_SIP3	iYNL257C	YNL257C_SIP3	SIP3	0.005274438	0.209674388	1
106	iYPL158C_YPL157W_TGS1	iYPL158C	YPL157W_TGS1	TGS1	0.005505738	0.214309274	1
107	iYPL158C_YPL158C_	iYPL158C	YPL158C_		0.005505738	0.214309274	1
108	iYPL185W__	iYPL185W	_		0.00554506	0.214309274	1
109	iYER059W_YER060W_FCY21	iYER059W	YER060W_FCY21	FCY21	0.005887394	0.214495068	1
110	iYJL191W__	iYJL191W	_		0.005923413	0.214495068	1
111	iYPL277C_YPL276W_	iYPL277C	YPL276W_		0.005925244	0.214495068	1
112	iYPL277C_YPL277C_	iYPL277C	YPL277C_		0.005925244	0.214495068	1
113	iYLRCdelta27_YLR455W_	iYLRCdelta27	YLR455W_		0.005940615	0.214495068	1
114	iYPR174C_YPR175W_DPB2	iYPR174C	YPR175W_DPB2	DPB2	0.006024486	0.214495068	1
115	iYPR174C_YPR174C_	iYPR174C	YPR174C_		0.006024486	0.214495068	1
116	iYOR348C_YOR349W_CIN1	iYOR348C	YOR349W_CIN1	CIN1	0.006030293	0.214495068	1
117	iYOR348C_YOR348C_PUT4	iYOR348C	YOR348C_PUT4	PUT4	0.006030293	0.214495068	1
118	iYPR182W_YPR183W_DPM1	iYPR182W	YPR183W_DPM1	DPM1	0.006063744	0.214495068	1
119	iYPRCdelta22__	iYPRCdelta22	_		0.006283649	0.220405993	1
120	iYKRCdelta12__	iYKRCdelta12	_		0.006659748	0.231651447	1
121	iYOR038C_YOR039W_CKB2	iYOR038C	YOR039W_CKB2	CKB2	0.006807623	0.232912778	1
122	iYOR038C_YOR038C_HIR2	iYOR038C	YOR038C_HIR2	HIR2	0.006807623	0.232912778	1
123	iYOR109W_YOR110W_TFC7	iYOR109W	YOR110W_TFC7	TFC7	0.006885846	0.232912778	1
124	iYDR448W__	iYDR448W	_		0.006928713	0.232912778	1
125	iYBR057C_YBR057C_MUM2	iYBR057C	YBR057C_MUM2	MUM2	0.006994216	0.232912778	1
126	itE(UUC)E2_YER097W_	itE(UUC)E2	YER097W_		0.007178756	0.232912778	1
127	iYLR406C_YLR407W_	iYLR406C	YLR407W_		0.00722347	0.232912778	1
128	iYLR406C_YLR406C_RPL31B	iYLR406C	YLR406C_RPL31B	RPL31B	0.00722347	0.232912778	1
129	iYMR216C_YMR217W_GUA1	iYMR216C	YMR217W_GUA1	GUA1	0.007254011	0.232912778	1
130	iYMR216C_YMR216C_SKY1	iYMR216C	YMR216C_SKY1	SKY1	0.007254011	0.232912778	1
131	iYPR148C-1_YPR149W_NCE102	iYPR148C-1	YPR149W_NCE102	NCE102	0.007503251	0.236165712	1
132	iYPR148C-1_YPR148C_	iYPR148C-1	YPR148C_		0.007503251	0.236165712	1
133	iYKR098C_YKR099W_BAS1	iYKR098C	YKR099W_BAS1	BAS1	0.007600658	0.236165712	1
134	iYKR098C_YKR098C_UBP11	iYKR098C	YKR098C_UBP11	UBP11	0.007600658	0.236165712	1
135	iYPR159W__	iYPR159W	_		0.00763822	0.236165712	1
136	iYNL012W__	iYNL012W	_		0.007801055	0.23942688	1
137	iYPL160W__	iYPL160W	_		0.007879591	0.240072042	1
138	iYNL252C_YNL252C_MRPL17	iYNL252C	YNL252C_MRPL17	MRPL17	0.008114325	0.244842822	1
139	iYOR337W_YOR338W_	iYOR337W	YOR338W_		0.008153493	0.244842822	1
140	iYNR008W_YNR009W_	iYNR008W	YNR009W_		0.008360984	0.249280214	1
141	iYHR096C_YHR096C_HXT5	iYHR096C	YHR096C_HXT5	HXT5	0.008455378	0.250306652	1
142	iYMR126C_YMR126C_	iYMR126C	YMR126C_		0.008789666	0.254842054	1
143	iYMR069W_YMR070W_MOT3	iYMR069W	YMR070W_MOT3	MOT3	0.008804091	0.254842054	1
144	iYFR036W__	iYFR036W	_		0.008830287	0.254842054	1
145	iYMR172C-A_YMR173W_DDR48	iYMR172C-A	YMR173W_DDR48	DDR48	0.008963418	0.254842054	1
146	iYMR172C-A_YMR172C-A_	iYMR172C-A	YMR172C-A_		0.008963418	0.254842054	1
147	iYOR132W_YOR133W_EFT1	iYOR132W	YOR133W_EFT1	EFT1	0.008974907	0.254842054	1
148	iYPL164C_YPL164C_MLH3	iYPL164C	YPL164C_MLH3	MLH3	0.009114941	0.255550422	1
149	iYPL274W_YPL273W_SAM4	iYPL274W	YPL273W_SAM4	SAM4	0.009122301	0.255550422	1
150	iYMR263W_YMR264W_CUE1	iYMR263W	YMR264W_CUE1	CUE1	0.009505952	0.263022178	1
151	iYKR035W-A_YKR035C_	iYKR035W-A	YKR035C_		0.009568206	0.263022178	1
152	iYLL009C_YLL008W_DRS1	iYLL009C	YLL008W_DRS1	DRS1	0.009641072	0.263022178	1
153	iYLL009C_YLL009C_COX17	iYLL009C	YLL009C_COX17	COX17	0.009641072	0.263022178	1
154	itM(CAU)J1_YJL028W_	itM(CAU)J1	YJL028W_		0.009741819	0.263595985	1
155	iYOR083W_YOR084W_	iYOR083W	YOR084W_		0.009788407	0.263595985	1
156	iYNL031C_YNL030W_HHF2	iYNL031C	YNL030W_HHF2	HHF2	0.010126984	0.26687856	1
157	iYNL031C_YNL031C_HHT2	iYNL031C	YNL031C_HHT2	HHT2	0.010126984	0.26687856	1
158	iYPL231W_YPL230W_	iYPL231W	YPL230W_		0.010255351	0.26687856	1
159	iYMR037C_YMR037C_MSN2	iYMR037C	YMR037C_MSN2	MSN2	0.010271195	0.26687856	1
160	iYPL181W_YPL180W_TCO89	iYPL181W	YPL180W_TCO89	TCO89	0.010326556	0.26687856	1
161	iYOR058C-0_YOR058C_ASE1	iYOR058C-0	YOR058C_ASE1	ASE1	0.010489015	0.26687856	1
162	iYMR016C-0_YMR017W_SPO20	iYMR016C-0	YMR017W_SPO20	SPO20	0.010592741	0.26687856	1
163	iYMR016C-0_YMR016C_SOK2	iYMR016C-0	YMR016C_SOK2	SOK2	0.010592741	0.26687856	1
164	iYMR146C_YMR147W_	iYMR146C	YMR147W_		0.010668258	0.26687856	1
165	iYMR146C_YMR146C_TIF34	iYMR146C	YMR146C_TIF34	TIF34	0.010668258	0.26687856	1
166	iYPL169C_YPL168W_	iYPL169C	YPL168W_		0.010816276	0.26687856	1
167	iYPL169C_YPL169C_MEX67	iYPL169C	YPL169C_MEX67	MEX67	0.010816276	0.26687856	1
168	iYLR141W_YLR142W_PUT1	iYLR141W	YLR142W_PUT1	PUT1	0.010818648	0.26687856	1
169	iYPL209C_YPL208W_	iYPL209C	YPL208W_		0.010896156	0.26687856	1
170	iYPL209C_YPL209C_IPL1	iYPL209C	YPL209C_IPL1	IPL1	0.010896156	0.26687856	1
171	iYPR201W-0_YPR202W_	iYPR201W-0	YPR202W_		0.010939166	0.26687856	1
172	iYOR131C_YOR132W_VPS17	iYOR131C	YOR132W_VPS17	VPS17	0.011061177	0.26687856	1
173	iYOR131C_YOR131C_	iYOR131C	YOR131C_		0.011061177	0.26687856	1
174	itA(UGC)E__	itA(UGC)E	_		0.011727033	0.281317894	1
175	iYPL239W__	iYPL239W	_		0.011972019	0.285553704	1
176	iYPR134W_YPR135W_CTF4	iYPR134W	YPR135W_CTF4	CTF4	0.012373074	0.28720083	1
177	iYPR155C_YPR155C_NCA2	iYPR155C	YPR155C_NCA2	NCA2	0.012380318	0.28720083	1
178	iYOR101W_YOR102W_	iYOR101W	YOR102W_		0.012454986	0.28720083	1
179	iYMR285C_YMR286W_MRPL33	iYMR285C	YMR286W_MRPL33	MRPL33	0.012455661	0.28720083	1
180	iYMR285C_YMR285C_NGL2	iYMR285C	YMR285C_NGL2	NGL2	0.012455661	0.28720083	1
181	iYOR134W__	iYOR134W	_		0.012551574	0.28720083	1
182	iYNL179C-1_YNL178W_RPS3	iYNL179C-1	YNL178W_RPS3	RPS3	0.012647435	0.28720083	1
183	iYNL179C-1_YNL179C_	iYNL179C-1	YNL179C_		0.012647435	0.28720083	1
184	iYPL162C_YPL162C_	iYPL162C	YPL162C_		0.012977334	0.28720083	1
185	iYJR145C_YJR146W_	iYJR145C	YJR146W_		0.01298712	0.28720083	1
186	iYJR145C_YJR145C_RPS4A	iYJR145C	YJR145C_RPS4A	RPS4A	0.01298712	0.28720083	1
187	iYMR262W_YMR263W_SAP30	iYMR262W	YMR263W_SAP30	SAP30	0.013009578	0.28720083	1
188	iSNR68_YIL134W_FLX1	iSNR68	YIL134W_FLX1	FLX1	0.013014665	0.28720083	1
189	iYOR063W__	iYOR063W	_		0.013061051	0.28720083	1
190	iYLR193C_YLR193C_	iYLR193C	YLR193C_		0.013073167	0.28720083	1
191	iYNR001C_YNR001C_CIT1	iYNR001C	YNR001C_CIT1	CIT1	0.013225693	0.288751105	1
192	iYOR099W__	iYOR099W	_		0.013304472	0.288751105	1
193	iYOR128C_YOR128C_ADE2	iYOR128C	YOR128C_ADE2	ADE2	0.013351267	0.288751105	1
194	iYPL211W__	iYPL211W	_		0.013534007	0.291194475	1
195	iYPL050C_YPL050C_MNN9	iYPL050C	YPL050C_MNN9	MNN9	0.013676105	0.292742851	1
196	iYOR107W_YOR108W_LEU9	iYOR107W	YOR108W_LEU9	LEU9	0.013970499	0.296292178	1
197	iYPR064W_YPR065W_ROX1	iYPR064W	YPR065W_ROX1	ROX1	0.013983888	0.296292178	1
198	iYPL090C_YPL090C_RPS6A	iYPL090C	YPL090C_RPS6A	RPS6A	0.014067169	0.296479823	1
199	iYER017C_YER017C_AFG3	iYER017C	YER017C_AFG3	AFG3	0.014134803	0.296479823	1
200	iYPL229W_YPL228W_CET1	iYPL229W	YPL228W_CET1	CET1	0.014314297	0.29874353	1
201	iYFL014W__	iYFL014W	_		0.014712396	0.304748431	1
202	iYGR067C_YGR067C_	iYGR067C	YGR067C_		0.014748043	0.304748431	1
203	YFLWdelta1_YFL019C_	YFLWdelta1	YFL019C_		0.014869064	0.304938257	1
204	iYMR120C_YMR120C_ADE17	iYMR120C	YMR120C_ADE17	ADE17	0.014988174	0.304938257	1
205	iYERWdelta11__	iYERWdelta11	_		0.01502016	0.304938257	1
206	iYPL063W_YPL062W_	iYPL063W	YPL062W_		0.015049451	0.304938257	1
207	iYJR158W-1_YJR159W_SOR1	iYJR158W-1	YJR159W_SOR1	SOR1	0.015179457	0.306085006	1
208	iYMR236W_YMR237W_	iYMR236W	YMR237W_		0.015252707	0.306085006	1
209	iYOR178C-1_YOR178C_GAC1	iYOR178C-1	YOR178C_GAC1	GAC1	0.015497508	0.309509537	1
210	iYOR130C_YOR130C_ORT1	iYOR130C	YOR130C_ORT1	ORT1	0.015588904	0.30985232	1
211	iYPL062W_YPL061W_ALD6	iYPL062W	YPL061W_ALD6	ALD6	0.015881753	0.314177036	1
212	iYER075C_YER075C_PTP3	iYER075C	YER075C_PTP3	PTP3	0.016034631	0.315011876	1
213	iYJR114W_YJR115W_	iYJR114W	YJR115W_		0.016074892	0.315011876	1
214	iYOR098C_YOR099W_KTR1	iYOR098C	YOR099W_KTR1	KTR1	0.016481031	0.318214169	1
215	iYOR098C_YOR098C_NUP1	iYOR098C	YOR098C_NUP1	NUP1	0.016481031	0.318214169	1
216	iYMR243C_YMR244W_	iYMR243C	YMR244W_		0.016603996	0.318214169	1
217	iYMR243C_YMR243C_ZRC1	iYMR243C	YMR243C_ZRC1	ZRC1	0.016603996	0.318214169	1
218	iYDL152W__	iYDL152W	_		0.016619484	0.318214169	1
219	iYOR301W_YOR302W_	iYOR301W	YOR302W_		0.016837721	0.320920641	1
220	iYPR171W_YPR172W_	iYPR171W	YPR172W_		0.016977043	0.322105282	1
221	iYNL249C_YNL249C_MPA43	iYNL249C	YNL249C_MPA43	MPA43	0.01710286	0.323024114	1
222	iYAL016W__	iYAL016W	_		0.017275396	0.324813074	1
223	iYLR220W__	iYLR220W	_		0.017497608	0.326815275	1
224	iYJR116W_YJR117W_STE24	iYJR116W	YJR117W_STE24	STE24	0.017538478	0.326815275	1
225	iYKR022C_YKR023W_	iYKR022C	YKR023W_		0.017987713	0.33222015	1
226	iYKR022C_YKR022C_	iYKR022C	YKR022C_		0.017987713	0.33222015	1
227	iYPL233W_YPL232W_SSO1	iYPL233W	YPL232W_SSO1	SSO1	0.018072868	0.332322452	1
228	iYMR121C_YMR121C_RPL15B	iYMR121C	YMR121C_RPL15B	RPL15B	0.018306157	0.335135788	1
229	iYMR251W_YMR251W-A_HOR7	iYMR251W	YMR251W-A_HOR7	HOR7	0.018439196	0.336097246	1
230	iYPL204W_YPL203W_TPK2	iYPL204W	YPL203W_TPK2	TPK2	0.018597069	0.337501045	1
231	iYNL300W_YNL299W_TRF5	iYNL300W	YNL299W_TRF5	TRF5	0.019003201	0.343378624	1
232	iYPR198W-0__	iYPR198W-0	_		0.01919842	0.344092421	1
233	iYNR014W_YNR015W_SMM1	iYNR014W	YNR015W_SMM1	SMM1	0.019231699	0.344092421	1
234	iYOR105W_YOR106W_VAM3	iYOR105W	YOR106W_VAM3	VAM3	0.019290012	0.344092421	1
235	iYML123C_YML123C_PHO84	iYML123C	YML123C_PHO84	PHO84	0.019451924	0.344202837	1
236	iYPR157W_YPR158W_	iYPR157W	YPR158W_		0.019531463	0.344202837	1
237	iYLR466W_YLR467W_YRF1-5	iYLR466W	YLR467W_YRF1-5	YRF1-5	0.019795517	0.344202837	1
238	iYOR313C_YOR314W_	iYOR313C	YOR314W_		0.019826712	0.344202837	1
239	iYOR313C_YOR313C_SPS4	iYOR313C	YOR313C_SPS4	SPS4	0.019826712	0.344202837	1
240	iYMR265C_YMR266W_	iYMR265C	YMR266W_		0.01990637	0.344202837	1
241	iYMR265C_YMR265C_	iYMR265C	YMR265C_		0.01990637	0.344202837	1
242	iYOR061W__	iYOR061W	_		0.019955901	0.344202837	1
243	iYHR083W_YHR084W_STE12	iYHR083W	YHR084W_STE12	STE12	0.020327044	0.347434319	1
244	iYPR060C_YPR060C_ARO7	iYPR060C	YPR060C_ARO7	ARO7	0.020381901	0.347434319	1
245	iYDR535C_YDR536W_STL1	iYDR535C	YDR536W_STL1	STL1	0.0204762	0.347434319	1
246	iYDR535C_YDR535C_	iYDR535C	YDR535C_		0.0204762	0.347434319	1
247	iYOR161C_YOR161C_PNS1	iYOR161C	YOR161C_PNS1	PNS1	0.020803672	0.347532657	1
248	iYKL063C-1_YKL062W_MSN4	iYKL063C-1	YKL062W_MSN4	MSN4	0.020850607	0.347532657	1
249	iYKL063C-1_YKL063C_	iYKL063C-1	YKL063C_		0.020850607	0.347532657	1
250	iYNL010W_YNL009W_IDP3	iYNL010W	YNL009W_IDP3	IDP3	0.020854484	0.347532657	1
251	iYMR073C_YMR073C_	iYMR073C	YMR073C_		0.020898296	0.347532657	1
252	YERCdelta8_YER048C_CAJ1	YERCdelta8	YER048C_CAJ1	CAJ1	0.02110073	0.348959989	1
253	iYMR283C_YMR283C_RIT1	iYMR283C	YMR283C_RIT1	RIT1	0.021156608	0.348959989	1
254	iYMR194C-A_YMR195W_ICY1	iYMR194C-A	YMR195W_ICY1	ICY1	0.021318535	0.348959989	1
255	iYMR194C-A_YMR194C-A_	iYMR194C-A	YMR194C-A_		0.021318535	0.348959989	1
256	iYMR134W__	iYMR134W	_		0.021540198	0.351211074	1
257	itY(GUA)M2_YMR284W_YKU70	itY(GUA)M2	YMR284W_YKU70	YKU70	0.021634649	0.351378507	1
258	iYNLWdelta4_YNL054W_VAC7	iYNLWdelta4	YNL054W_VAC7	VAC7	0.022084776	0.357298965	1
259	iYNR016C-0_YNR017W_MAS6	iYNR016C-0	YNR017W_MAS6	MAS6	0.022391312	0.359471666	1
260	iYNR016C-0_YNR016C_ACC1	iYNR016C-0	YNR016C_ACC1	ACC1	0.022391312	0.359471666	1
261	iYGL031C_YGL030W_RPL30	iYGL031C	YGL030W_RPL30	RPL30	0.023437586	0.371426085	1
262	iYGL031C_YGL031C_RPL24A	iYGL031C	YGL031C_RPL24A	RPL24A	0.023437586	0.371426085	1
263	iYPR085C_YPR086W_SUA7	iYPR085C	YPR086W_SUA7	SUA7	0.023616336	0.371426085	1
264	iYPR085C_YPR085C_	iYPR085C	YPR085C_		0.023616336	0.371426085	1
265	iYNL049C_YNL048W_ALG11	iYNL049C	YNL048W_ALG11	ALG11	0.023669854	0.371426085	1
266	iYNL049C_YNL049C_SFB2	iYNL049C	YNL049C_SFB2	SFB2	0.023669854	0.371426085	1
267	iYER176W_YER177W_BMH1	iYER176W	YER177W_BMH1	BMH1	0.024427793	0.381883978	1
268	iYNL224C_YNL223W_ATG4	iYNL224C	YNL223W_ATG4	ATG4	0.025138092	0.388222497	1
269	iYNL224C_YNL224C_	iYNL224C	YNL224C_		0.025138092	0.388222497	1
270	iYPL240C_YPL239W_YAR1	iYPL240C	YPL239W_YAR1	YAR1	0.02520528	0.388222497	1
271	iYPL240C_YPL240C_HSP82	iYPL240C	YPL240C_HSP82	HSP82	0.02520528	0.388222497	1
272	iYIL066C_YIL066C_RNR3	iYIL066C	YIL066C_RNR3	RNR3	0.02532461	0.38862643	1
273	iYOR137C_YOR137C_SIA1	iYOR137C	YOR137C_SIA1	SIA1	0.026503234	0.405223557	1
274	iYGR258C-0_YGR258C_RAD2	iYGR258C-0	YGR258C_RAD2	RAD2	0.026903423	0.409029396	1
275	iYMR145C_YMR145C_NDE1	iYMR145C	YMR145C_NDE1	NDE1	0.026948137	0.409029396	1
276	iYOR060C_YOR061W_CKA2	iYOR060C	YOR061W_CKA2	CKA2	0.027261789	0.409935509	1
277	iYOR060C_YOR060C_	iYOR060C	YOR060C_		0.027261789	0.409935509	1
278	iYNL033W_YNL032W_SIW14	iYNL033W	YNL032W_SIW14	SIW14	0.027573555	0.409935509	1
279	iYOR074C_YOR075W_UFE1	iYOR074C	YOR075W_UFE1	UFE1	0.027676963	0.409935509	1
280	iYOR074C_YOR074C_CDC21	iYOR074C	YOR074C_CDC21	CDC21	0.027676963	0.409935509	1
281	iYOR126C_YOR127W_RGA1	iYOR126C	YOR127W_RGA1	RGA1	0.027721817	0.409935509	1
282	iYOR126C_YOR126C_IAH1	iYOR126C	YOR126C_IAH1	IAH1	0.027721817	0.409935509	1
283	iYGL228W_YGL227W_VID30	iYGL228W	YGL227W_VID30	VID30	0.027793517	0.409935509	1
284	iYPL161C_YPL160W_CDC60	iYPL161C	YPL160W_CDC60	CDC60	0.028578978	0.417094926	1
285	iYPL161C_YPL161C_BEM4	iYPL161C	YPL161C_BEM4	BEM4	0.028578978	0.417094926	1
286	itT(UGU)P_YPR109W_	itT(UGU)P	YPR109W_		0.02860217	0.417094926	1
287	iYPL250C_YPL250C_ICY2	iYPL250C	YPL250C_ICY2	ICY2	0.028678626	0.417094926	1
288	iYGL210W_YGL209W_MIG2	iYGL210W	YGL209W_MIG2	MIG2	0.028869602	0.418414552	1
289	iYOR084W_YOR085W_OST3	iYOR084W	YOR085W_OST3	OST3	0.029088436	0.42012739	1
290	iYKL200C_YKL201C_MNN4	iYKL200C	YKL201C_MNN4	MNN4	0.02927128	0.421310397	1
291	iYGL008C_YGL007W_	iYGL008C	YGL007W_		0.029792942	0.421678238	1
292	iYGL008C_YGL008C_PMA1	iYGL008C	YGL008C_PMA1	PMA1	0.029792942	0.421678238	1
293	iYDR524C_YDR525W_API2	iYDR524C	YDR525W_API2	API2	0.029797894	0.421678238	1
294	iYDR524C_YDR524C_AGE1	iYDR524C	YDR524C_AGE1	AGE1	0.029797894	0.421678238	1
295	iCEN15_YOR001W_RRP6	iCEN15	YOR001W_RRP6	RRP6	0.029801954	0.421678238	1
296	iYDR076W_YDR077W_SED1	iYDR076W	YDR077W_SED1	SED1	0.03015155	0.424834467	1
297	iYOR050C_YOR050C_	iYOR050C	YOR050C_		0.030228579	0.424834467	1
298	iYJL048C_YJL048C_UBX6	iYJL048C	YJL048C_UBX6	UBX6	0.030333588	0.424879702	1
299	iYDR214W__	iYDR214W	_		0.03051818	0.426035617	1
300	iYMR122C-1_YMR123W_PKR1	iYMR122C-1	YMR123W_PKR1	PKR1	0.030779156	0.426995143	1
301	iYOR344C-1_YOR344C_TYE7	iYOR344C-1	YOR344C_TYE7	TYE7	0.030791508	0.426995143	1
302	itA(AGC)D__	itA(AGC)D	_		0.030905208	0.42714961	1
303	iYCR063W_YCR065W_HCM1	iYCR063W	YCR065W_HCM1	HCM1	0.031007316	0.42714961	1
304	iYGL148W__	iYGL148W	_		0.031269826	0.42934889	1
305	iYDL246C-0_YDL246C_SOR2	iYDL246C-0	YDL246C_SOR2	SOR2	0.031536456	0.430519212	1
306	iSCR1__	iSCR1	_		0.031561345	0.430519212	1
307	iYML069W_YML068W_ITT1	iYML069W	YML068W_ITT1	ITT1	0.031715163	0.431208229	1
308	iYPR156C_YPR157W_	iYPR156C	YPR157W_		0.032007093	0.432360714	1
309	iYPR156C_YPR156C_TPO3	iYPR156C	YPR156C_TPO3	TPO3	0.032007093	0.432360714	1
310	iSNR45_YPR145W_ASN1	iSNR45	YPR145W_ASN1	ASN1	0.032324848	0.435244478	1
311	iYPR133W-A_YPR134W_MSS18	iYPR133W-A	YPR134W_MSS18	MSS18	0.032487806	0.436032099	1
312	iYNL011C_YNL010W_	iYNL011C	YNL010W_		0.032989213	0.439932544	1
313	iYNL011C_YNL011C_	iYNL011C	YNL011C_		0.032989213	0.439932544	1
314	iYML092C_YML092C_PRE8	iYML092C	YML092C_PRE8	PRE8	0.033176917	0.440637316	1
315	iYJR016C_YJR016C_ILV3	iYJR016C	YJR016C_ILV3	ILV3	0.033253194	0.440637316	1
316	iYPL210C_YPL210C_SRP72	iYPL210C	YPL210C_SRP72	SRP72	0.034124493	0.450342038	1
317	iYKR025W__	iYKR025W	_		0.034294188	0.450342038	1
318	iYPL230W_YPL229W_	iYPL230W	YPL229W_		0.034309243	0.450342038	1
319	iYMR272C_YMR272C_SCS7	iYMR272C	YMR272C_SCS7	SCS7	0.03459138	0.452471529	1
320	iYNL247W_YNL246W_VPS75	iYNL247W	YNL246W_VPS75	VPS75	0.03468828	0.452471529	1
321	iYML020W_YML019W_OST6	iYML020W	YML019W_OST6	OST6	0.034972234	0.452513179	1
322	iYPL159C_YPL159C_PET20	iYPL159C	YPL159C_PET20	PET20	0.035013881	0.452513179	1
323	iYJL006C_YJL006C_CTK2	iYJL006C	YJL006C_CTK2	CTK2	0.035016706	0.452513179	1
324	iYOR036W_YOR037W_CYC2	iYOR036W	YOR037W_CYC2	CYC2	0.035232766	0.453374003	1
325	iYMR194W__	iYMR194W	_		0.035300553	0.453374003	1
326	iYNR017W_YNR018W_	iYNR017W	YNR018W_		0.035439634	0.453764058	1
327	iYHR040W__	iYHR040W	_		0.03705685	0.473019685	1
328	iYNL154C_YNL154C_YCK2	iYNL154C	YNL154C_YCK2	YCK2	0.037231629	0.473801757	1
329	iSNR8_YOR272W_YTM1	iSNR8	YOR272W_YTM1	YTM1	0.037550579	0.473816098	1
330	itG(UCC)G_YGR144W_THI4	itG(UCC)G	YGR144W_THI4	THI4	0.037553782	0.473816098	1
331	iYIR018W-1__	iYIR018W-1	_		0.037605993	0.473816098	1
332	iYPR195C-2_YPR196W_	iYPR195C-2	YPR196W_		0.037800329	0.473816098	1
333	iYPR195C-2_YPR195C_	iYPR195C-2	YPR195C_		0.037800329	0.473816098	1
334	iYPL184C_YPL183W-A_	iYPL184C	YPL183W-A_		0.038063575	0.474267361	1
335	iYPL184C_YPL184C_	iYPL184C	YPL184C_		0.038063575	0.474267361	1
336	iYPL180W_YPL179W_PPQ1	iYPL180W	YPL179W_PPQ1	PPQ1	0.038542291	0.476491495	1
337	iYPR088C_YPR089W_	iYPR088C	YPR089W_		0.038584545	0.476491495	1
338	iYPR088C_YPR088C_SRP54	iYPR088C	YPR088C_SRP54	SRP54	0.038584545	0.476491495	1
339	iYGR131W__	iYGR131W	_		0.039047468	0.480251944	1
340	Q0170__	Q0170	_		0.039119165	0.480251944	1
341	iYDL024C_YDL024C_DIA3	iYDL024C	YDL024C_DIA3	DIA3	0.0392435	0.48036552	1
342	iYER056C-A_YER056C-A_RPL34A	iYER056C-A	YER056C-A_RPL34A	RPL34A	0.040125583	0.489310246	1
343	iYPR110C_YPR111W_DBF20	iYPR110C	YPR111W_DBF20	DBF20	0.04032592	0.489310246	1
344	iYPR110C_YPR110C_RPC40	iYPR110C	YPR110C_RPC40	RPC40	0.04032592	0.489310246	1
345	iYNL338W_YNL337W_	iYNL338W	YNL337W_		0.041738488	0.504486715	1
346	iYPR203W_YPR204W_	iYPR203W	YPR204W_		0.041818396	0.504486715	1
347	iYPL260W__	iYPL260W	_		0.042216961	0.506589726	1
348	iYCR025C_YCR025C_	iYCR025C	YCR025C_		0.042235453	0.506589726	1
349	iYHR020W__	iYHR020W	_		0.042674448	0.509270182	1
350	iYOL084W_YOL083W_	iYOL084W	YOL083W_		0.042932854	0.509270182	1
351	iYOR379C_YOR380W_RDR1	iYOR379C	YOR380W_RDR1	RDR1	0.042946962	0.509270182	1
352	iYOR379C_YOR379C_	iYOR379C	YOR379C_		0.042946962	0.509270182	1
353	iYPR170C_YPR171W_BSP1	iYPR170C	YPR171W_BSP1	BSP1	0.043493845	0.512841314	1
354	iYPR170C_YPR170C_	iYPR170C	YPR170C_		0.043493845	0.512841314	1
355	iYPL111W__	iYPL111W	_		0.043626887	0.512960987	1
356	iYOLWdelta10-0_YOR012W_	iYOLWdelta10-0	YOR012W_		0.043797433	0.513519725	1
357	iYMR154C_YMR155W_	iYMR154C	YMR155W_		0.044324538	0.514888583	1
358	iYMR154C_YMR154C_RIM13	iYMR154C	YMR154C_RIM13	RIM13	0.044324538	0.514888583	1
359	iYJR144W__	iYJR144W	_		0.044349486	0.514888583	1
360	iYLRCdelta18__	iYLRCdelta18	_		0.0446311	0.514888583	1
361	iYKL097C_YKL096W-A_CWP2	iYKL097C	YKL096W-A_CWP2	CWP2	0.044654308	0.514888583	1
362	iYKL097C_YKL097C_	iYKL097C	YKL097C_		0.044654308	0.514888583	1
363	iYOR178C-0_YOR178C_GAC1	iYOR178C-0	YOR178C_GAC1	GAC1	0.045504856	0.521596357	1
364	iYOR030W_YOR031W_CRS5	iYOR030W	YOR031W_CRS5	CRS5	0.045517521	0.521596357	1
365	iYOL007C_YOL007C_	iYOL007C	YOL007C_		0.045732275	0.521596357	1
366	iYDR260C_YDR260C_SWM1	iYDR260C	YDR260C_SWM1	SWM1	0.045918625	0.521596357	1
367	iYPL232W_YPL231W_FAS2	iYPL232W	YPL231W_FAS2	FAS2	0.045979816	0.521596357	1
368	iYER004W_YER005W_YND1	iYER004W	YER005W_YND1	YND1	0.046016243	0.521596357	1
369	iYGR142W__	iYGR142W	_		0.046110778	0.521596357	1
370	iYER077C_YER077C_	iYER077C	YER077C_		0.046789395	0.527842277	1
371	iYNL237W_YNL236W_SIN4	iYNL237W	YNL236W_SIN4	SIN4	0.047312769	0.532307911	1
372	iYGR122C-A_YGR122C-A_	iYGR122C-A	YGR122C-A_		0.047794269	0.536279695	1
373	iYGR091W_YGR092W_DBF2	iYGR091W	YGR092W_DBF2	DBF2	0.04839866	0.540242884	1
374	iYNL055C_YNL055C_POR1	iYNL055C	YNL055C_POR1	POR1	0.048406334	0.540242884	1
375	itA(AGC)P_YPR159W_KRE6	itA(AGC)P	YPR159W_KRE6	KRE6	0.049565153	0.548677486	1
376	iYKL103C_YKL103C_LAP4	iYKL103C	YKL103C_LAP4	LAP4	0.049649031	0.548677486	1
377	iYOR373W_YOR374W_ALD4	iYOR373W	YOR374W_ALD4	ALD4	0.049868569	0.548677486	1
378	iYML076C_YML076C_WAR1	iYML076C	YML076C_WAR1	WAR1	0.050031878	0.548677486	1
379	iYEL009C_YEL008W_	iYEL009C	YEL008W_		0.050112894	0.548677486	1
380	iYEL009C_YEL009C_GCN4	iYEL009C	YEL009C_GCN4	GCN4	0.050112894	0.548677486	1
381	iYBR102C_YBR103W_SIF2	iYBR102C	YBR103W_SIF2	SIF2	0.050320306	0.548677486	1
382	iYBR102C_YBR102C_EXO84	iYBR102C	YBR102C_EXO84	EXO84	0.050320306	0.548677486	1
383	iYLR437C_YLR438W_CAR2	iYLR437C	YLR438W_CAR2	CAR2	0.050476577	0.548677486	1
384	iYLR437C_YLR437C_	iYLR437C	YLR437C_		0.050476577	0.548677486	1
385	iYJL160C-1_YJL159W_HSP150	iYJL160C-1	YJL159W_HSP150	HSP150	0.050939011	0.550033996	1
386	iYJL160C-1_YJL160C_	iYJL160C-1	YJL160C_		0.050939011	0.550033996	1
387	iYNL111C_YNL111C_CYB5	iYNL111C	YNL111C_CYB5	CYB5	0.051159573	0.550033996	1
388	iYOR106W_YOR107W_RGS2	iYOR106W	YOR107W_RGS2	RGS2	0.051175138	0.550033996	1
389	iYGR198W_YGR199W_PMT6	iYGR198W	YGR199W_PMT6	PMT6	0.051260244	0.550033996	1
390	iYLR451W__	iYLR451W	_		0.051609577	0.552362464	1
391	iYPL082C_YPL081W_RPS9A	iYPL082C	YPL081W_RPS9A	RPS9A	0.052559104	0.559654957	1
392	iYPL082C_YPL082C_MOT1	iYPL082C	YPL082C_MOT1	MOT1	0.052559104	0.559654957	1
393	iYPL282C_YPL282C_	iYPL282C	YPL282C_		0.053287834	0.563726991	1
394	iYDL048C-1_YDL047W_SIT4	iYDL048C-1	YDL047W_SIT4	SIT4	0.053346688	0.563726991	1
395	iYDL048C-1_YDL048C_STP4	iYDL048C-1	YDL048C_STP4	STP4	0.053346688	0.563726991	1
396	iYOR040W__	iYOR040W	_		0.053987846	0.5690616	1
397	iYGL056C_YGL055W_OLE1	iYGL056C	YGL055W_OLE1	OLE1	0.054568597	0.569226013	1
398	iYGL056C_YGL056C_SDS23	iYGL056C	YGL056C_SDS23	SDS23	0.054568597	0.569226013	1
399	iYBL046W__	iYBL046W	_		0.054989746	0.569226013	1
400	iYMR082C-1_YMR083W_ADH3	iYMR082C-1	YMR083W_ADH3	ADH3	0.055096818	0.569226013	1
401	iYMR082C-1_YMR082C_	iYMR082C-1	YMR082C_		0.055096818	0.569226013	1
402	iYMR015C_YMR015C_ERG5	iYMR015C	YMR015C_ERG5	ERG5	0.055113437	0.569226013	1
403	iYPL056C_YPL056C_	iYPL056C	YPL056C_		0.055519344	0.569226013	1
404	iYAR066W_YAR068W_	iYAR066W	YAR068W_		0.055664911	0.569226013	1
405	iYML055W__	iYML055W	_		0.055725067	0.569226013	1
406	iYNR016C-1_YNR017W_MAS6	iYNR016C-1	YNR017W_MAS6	MAS6	0.055730159	0.569226013	1
407	iYNR016C-1_YNR016C_ACC1	iYNR016C-1	YNR016C_ACC1	ACC1	0.055730159	0.569226013	1
408	iYJL151C_YJL150W_	iYJL151C	YJL150W_		0.055776284	0.569226013	1
409	iYJL151C_YJL151C_SNA3	iYJL151C	YJL151C_SNA3	SNA3	0.055776284	0.569226013	1
410	iYOR058C-1_YOR058C_ASE1	iYOR058C-1	YOR058C_ASE1	ASE1	0.056707746	0.577320517	1
411	iYKL060C_YKL060C_FBA1	iYKL060C	YKL060C_FBA1	FBA1	0.057515669	0.582744622	1
412	iYGL220W__	iYGL220W	_		0.057530798	0.582744622	1
413	iYNL201C_YNL201C_PSY2	iYNL201C	YNL201C_PSY2	PSY2	0.057659365	0.582744622	1
414	iYPL255W_YPL254W_HFI1	iYPL255W	YPL254W_HFI1	HFI1	0.058189027	0.58667721	1
415	iYLR171W__	iYLR171W	_		0.058748455	0.588821775	1
416	iYOR329C_YOR329C_SCD5	iYOR329C	YOR329C_SCD5	SCD5	0.059140245	0.588821775	1
417	iYOR179C-1_YOR179C_SYC1	iYOR179C-1	YOR179C_SYC1	SYC1	0.059201502	0.588821775	1
418	iYLR436C_YLR436C_ECM30	iYLR436C	YLR436C_ECM30	ECM30	0.059209979	0.588821775	1
419	iYKR092C-1_YKR093W_PTR2	iYKR092C-1	YKR093W_PTR2	PTR2	0.059248135	0.588821775	1
420	iYKR092C-1_YKR092C_SRP40	iYKR092C-1	YKR092C_SRP40	SRP40	0.059248135	0.588821775	1
421	iYPL058C-1_YPL058C_PDR12	iYPL058C-1	YPL058C_PDR12	PDR12	0.059649161	0.591399169	1
422	iYNR009W_YNR010W_CSE2	iYNR009W	YNR010W_CSE2	CSE2	0.05996669	0.593138474	1
423	iYIL152W__	iYIL152W	_		0.060236382	0.594397506	1
424	iYLR299W_YLR300W_EXG1	iYLR299W	YLR300W_EXG1	EXG1	0.060891577	0.595517124	1
425	iYGL221C_YGL220W_	iYGL221C	YGL220W_		0.061422345	0.595517124	1
426	iYGL221C_YGL221C_NIF3	iYGL221C	YGL221C_NIF3	NIF3	0.061422345	0.595517124	1
427	iYJL134W_YJL133W_MRS3	iYJL134W	YJL133W_MRS3	MRS3	0.061918399	0.595517124	1
428	iYML101C_YML100W_TSL1	iYML101C	YML100W_TSL1	TSL1	0.062077524	0.595517124	1
429	iYML101C_YML101C_CUE4	iYML101C	YML101C_CUE4	CUE4	0.062077524	0.595517124	1
430	iYNL132W_YNL131W_TOM22	iYNL132W	YNL131W_TOM22	TOM22	0.062309671	0.595517124	1
431	iYDR153C_YDR153C_ENT5	iYDR153C	YDR153C_ENT5	ENT5	0.062518882	0.595517124	1
432	iYOL085C_YOL084W_PHM7	iYOL085C	YOL084W_PHM7	PHM7	0.062581462	0.595517124	1
433	iYOL085C_YOL085C_	iYOL085C	YOL085C_		0.062581462	0.595517124	1
434	iYPL163C_YPL163C_SVS1	iYPL163C	YPL163C_SVS1	SVS1	0.062704518	0.595517124	1
435	iYMLCdelta1_YML070W_DAK1	iYMLCdelta1	YML070W_DAK1	DAK1	0.06278891	0.595517124	1
436	iYPL263C_YPL262W_FUM1	iYPL263C	YPL262W_FUM1	FUM1	0.063153004	0.595517124	1
437	iYPL263C_YPL263C_KEL3	iYPL263C	YPL263C_KEL3	KEL3	0.063153004	0.595517124	1
438	iYIL137C_YIL136W_OM45	iYIL137C	YIL136W_OM45	OM45	0.063322559	0.595517124	1
439	iYIL137C_YIL137C_	iYIL137C	YIL137C_		0.063322559	0.595517124	1
440	iYER122C_YER123W_YCK3	iYER122C	YER123W_YCK3	YCK3	0.063410289	0.595517124	1
441	iYER122C_YER122C_GLO3	iYER122C	YER122C_GLO3	GLO3	0.063410289	0.595517124	1
442	iYNL241C_YNL241C_ZWF1	iYNL241C	YNL241C_ZWF1	ZWF1	0.063472937	0.595517124	1
443	iYNL074C_YNL073W_MSK1	iYNL074C	YNL073W_MSK1	MSK1	0.063478862	0.595517124	1
444	iYNL074C_YNL074C_MLF3	iYNL074C	YNL074C_MLF3	MLF3	0.063478862	0.595517124	1
445	iYMR010W-1_YMR011W_HXT2	iYMR010W-1	YMR011W_HXT2	HXT2	0.063658049	0.595517124	1
446	iYNL127W_YNL126W_SPC98	iYNL127W	YNL126W_SPC98	SPC98	0.063749465	0.595517124	1
447	iYOL110W_YOL109W_ZEO1	iYOL110W	YOL109W_ZEO1	ZEO1	0.063951709	0.595517124	1
448	iYDL018C_YDL017W_CDC7	iYDL018C	YDL017W_CDC7	CDC7	0.064059291	0.595517124	1
449	iYDL018C_YDL018C_ERP3	iYDL018C	YDL018C_ERP3	ERP3	0.064059291	0.595517124	1
450	iYMR095C_YMR096W_SNZ1	iYMR095C	YMR096W_SNZ1	SNZ1	0.064521228	0.596953978	1
451	iYMR095C_YMR095C_SNO1	iYMR095C	YMR095C_SNO1	SNO1	0.064521228	0.596953978	1
452	iYGL126W_YGL125W_MET13	iYGL126W	YGL125W_MET13	MET13	0.064686762	0.596953978	1
453	iYLR312W-A__	iYLR312W-A	_		0.065030795	0.596953978	1
454	iYIL138C_YIL138C_TPM2	iYIL138C	YIL138C_TPM2	TPM2	0.065050642	0.596953978	1
455	iYMR195W_YMR196W_	iYMR195W	YMR196W_		0.065071944	0.596953978	1
456	iYOR220W__	iYOR220W	_		0.065730291	0.597374055	1
457	iYPL256C_YPL255W_BBP1	iYPL256C	YPL255W_BBP1	BBP1	0.066089864	0.597374055	1
458	iYPL256C_YPL256C_CLN2	iYPL256C	YPL256C_CLN2	CLN2	0.066089864	0.597374055	1
459	iYPR181C_YPR182W_SMX3	iYPR181C	YPR182W_SMX3	SMX3	0.066321805	0.597374055	1
460	iYPR181C_YPR181C_SEC23	iYPR181C	YPR181C_SEC23	SEC23	0.066321805	0.597374055	1
461	iYNL134C_YNL134C_	iYNL134C	YNL134C_		0.066454447	0.597374055	1
462	iYOR188W_YOR189W_IES4	iYOR188W	YOR189W_IES4	IES4	0.066510715	0.597374055	1
463	iYML118W_YML117W_NAB6	iYML118W	YML117W_NAB6	NAB6	0.066535863	0.597374055	1
464	iYPR151C_YPR151C_SUE1	iYPR151C	YPR151C_SUE1	SUE1	0.066668764	0.597374055	1
465	iYOL157C_YOL156W_HXT11	iYOL157C	YOL156W_HXT11	HXT11	0.06669201	0.597374055	1
466	iYOL157C_YOL157C_	iYOL157C	YOL157C_		0.06669201	0.597374055	1
467	iYPL280W__	iYPL280W	_		0.067332864	0.601822852	1
468	iYOR362C_YOR362C_PRE10	iYOR362C	YOR362C_PRE10	PRE10	0.0677103	0.602998809	1
469	iYIL100W_YIL099W_SGA1	iYIL100W	YIL099W_SGA1	SGA1	0.067753359	0.602998809	1
470	iYJR077C_YJR078W_BNA2	iYJR077C	YJR078W_BNA2	BNA2	0.069064156	0.605737438	1
471	iYJR077C_YJR077C_MIR1	iYJR077C	YJR077C_MIR1	MIR1	0.069064156	0.605737438	1
472	iYOR354C-0_YOR355W_GDS1	iYOR354C-0	YOR355W_GDS1	GDS1	0.069075217	0.605737438	1
473	iYOR354C-0_YOR354C_MSC6	iYOR354C-0	YOR354C_MSC6	MSC6	0.069075217	0.605737438	1
474	iYAL055W__	iYAL055W	_		0.069294307	0.605737438	1
475	iYLR278C_YLR279W_	iYLR278C	YLR279W_		0.069485255	0.605737438	1
476	iYLR278C_YLR278C_	iYLR278C	YLR278C_		0.069485255	0.605737438	1
477	iYML126C_YML126C_ERG13	iYML126C	YML126C_ERG13	ERG13	0.069502039	0.605737438	1
478	iYNL194C_YNL193W_	iYNL194C	YNL193W_		0.069785242	0.605737438	1
479	iYNL194C_YNL194C_	iYNL194C	YNL194C_		0.069785242	0.605737438	1
480	iYPL206C_YPL206C_	iYPL206C	YPL206C_		0.069822388	0.605737438	1
481	iYHR041C_YHR042W_NCP1	iYHR041C	YHR042W_NCP1	NCP1	0.069947627	0.605737438	1
482	iYHR041C_YHR041C_SRB2	iYHR041C	YHR041C_SRB2	SRB2	0.069947627	0.605737438	1
483	iYPL177C-0_YPL177C_CUP9	iYPL177C-0	YPL177C_CUP9	CUP9	0.070416458	0.608534927	1
484	iYOR017W_YOR018W_ROD1	iYOR017W	YOR018W_ROD1	ROD1	0.071333729	0.611113931	1
485	iYLR298C_YLR299W_ECM38	iYLR298C	YLR299W_ECM38	ECM38	0.07134523	0.611113931	1
486	iYLR298C_YLR298C_YHC1	iYLR298C	YLR298C_YHC1	YHC1	0.07134523	0.611113931	1
487	iYLL066C-1_YLL065W_	iYLL066C-1	YLL065W_		0.071446925	0.611113931	1
488	iYLL066C-1_YLL066C_	iYLL066C-1	YLL066C_		0.071446925	0.611113931	1
489	iYMR103C_YMR103C_	iYMR103C	YMR103C_		0.071665806	0.611732562	1
490	iYPR112C_YPR113W_PIS1	iYPR112C	YPR113W_PIS1	PIS1	0.072220246	0.613954151	1
491	iYPR112C_YPR112C_MRD1	iYPR112C	YPR112C_MRD1	MRD1	0.072220246	0.613954151	1
492	iYMR123W_YMR124W_	iYMR123W	YMR124W_		0.072430598	0.614490869	1
493	iYGR120C_YGR120C_COG2	iYGR120C	YGR120C_COG2	COG2	0.072789234	0.616280883	1
494	iYLR377C_YLR377C_FBP1	iYLR377C	YLR377C_FBP1	FBP1	0.073210856	0.617343557	1
495	iYPR120C_YPR120C_CLB5	iYPR120C	YPR120C_CLB5	CLB5	0.073321697	0.617343557	1
496	iYEL021W__	iYEL021W	_		0.07356344	0.617343557	1
497	iYOR392W_YOR393W_ERR1	iYOR392W	YOR393W_ERR1	ERR1	0.073626774	0.617343557	1
498	iYOR271C_YOR271C_	iYOR271C	YOR271C_		0.073654247	0.617343557	1
499	iYJL220W_YJL219W_HXT9	iYJL220W	YJL219W_HXT9	HXT9	0.074161625	0.620350534	1
500	iYBL111C_YBL109W_	iYBL111C	YBL109W_		0.076039421	0.628261067	1
501	iYBL111C_YBL111C_	iYBL111C	YBL111C_		0.076039421	0.628261067	1
502	iYNL069C_YNL069C_RPL16B	iYNL069C	YNL069C_RPL16B	RPL16B	0.076080037	0.628261067	1
503	itY(GUA)O_YOL019W_	itY(GUA)O	YOL019W_		0.076129338	0.628261067	1
504	itG(GCC)M__	itG(GCC)M	_		0.076480834	0.628261067	1
505	iYLR121C_YLR121C_YPS3	iYLR121C	YLR121C_YPS3	YPS3	0.076505191	0.628261067	1
506	iYAR015W__	iYAR015W	_		0.076576556	0.628261067	1
507	iYOR326W__	iYOR326W	_		0.076596095	0.628261067	1
508	iYML083C_YML082W_	iYML083C	YML082W_		0.076676329	0.628261067	1
509	iYML083C_YML083C_	iYML083C	YML083C_		0.076676329	0.628261067	1
510	iYOL077C_YOL076W_MDM20	iYOL077C	YOL076W_MDM20	MDM20	0.077181589	0.628261067	1
511	iYOL077C_YOL077C_BRX1	iYOL077C	YOL077C_BRX1	BRX1	0.077181589	0.628261067	1
512	iYNL098C_YNL098C_RAS2	iYNL098C	YNL098C_RAS2	RAS2	0.077260743	0.628261067	1
513	iYOR287C_YOR287C_	iYOR287C	YOR287C_		0.077313684	0.628261067	1
514	iYOR077W_YOR078W_BUD21	iYOR077W	YOR078W_BUD21	BUD21	0.077365048	0.628261067	1
515	irpr1__	irpr1	_		0.07767151	0.628736337	1
516	iYPR006C_YPR006C_ICL2	iYPR006C	YPR006C_ICL2	ICL2	0.077724833	0.628736337	1
517	iYJL082W__	iYJL082W	_		0.078177621	0.629594838	1
518	iYJR044C_YJR044C_VPS55	iYJR044C	YJR044C_VPS55	VPS55	0.078277653	0.629594838	1
519	iYJL190C_YJL189W_RPL39	iYJL190C	YJL189W_RPL39	RPL39	0.078434302	0.629594838	1
520	iYJL190C_YJL190C_RPS22A	iYJL190C	YJL190C_RPS22A	RPS22A	0.078434302	0.629594838	1
521	iYGR019W__	iYGR019W	_		0.07877247	0.631095681	1
522	iYBR139W__	iYBR139W	_		0.079252318	0.632872153	1
523	iYPL283C-0_YPL283C_YRF1-7	iYPL283C-0	YPL283C_YRF1-7	YRF1-7	0.079297448	0.632872153	1
524	iYER145C_YER146W_LSM5	iYER145C	YER146W_LSM5	LSM5	0.080244793	0.63725812	1
525	iYER145C_YER145C_FTR1	iYER145C	YER145C_FTR1	FTR1	0.080244793	0.63725812	1
526	iYOR103C_YOR104W_PIN2	iYOR103C	YOR104W_PIN2	PIN2	0.080528972	0.63725812	1
527	iYOR103C_YOR103C_OST2	iYOR103C	YOR103C_OST2	OST2	0.080528972	0.63725812	1
528	iYOLWdelta10-1_YOR012W_	iYOLWdelta10-1	YOR012W_		0.080610355	0.63725812	1
529	iYLR054C_YLR054C_	iYLR054C	YLR054C_		0.080997139	0.639105384	1
530	itV(AAC)K1-0_YKL068W_NUP100	itV(AAC)K1-0	YKL068W_NUP100	NUP100	0.081536896	0.64136184	1
531	iYPR078C_YPR079W_MRL1	iYPR078C	YPR079W_MRL1	MRL1	0.081744075	0.64136184	1
532	iYPR078C_YPR078C_	iYPR078C	YPR078C_		0.081744075	0.64136184	1
533	iYPL248C_YPL248C_GAL4	iYPL248C	YPL248C_GAL4	GAL4	0.082161801	0.643184082	1
534	iYNL240C_YNL239W_LAP3	iYNL240C	YNL239W_LAP3	LAP3	0.082438599	0.643184082	1
535	iYNL240C_YNL240C_NAR1	iYNL240C	YNL240C_NAR1	NAR1	0.082438599	0.643184082	1
536	iYMR113W__	iYMR113W	_		0.082826065	0.644005735	1
537	iYCR024C-A_YCR024C-A_PMP1	iYCR024C-A	YCR024C-A_PMP1	PMP1	0.082978185	0.644005735	1
538	iYOR076C_YOR077W_RTS2	iYOR076C	YOR077W_RTS2	RTS2	0.083161063	0.644005735	1
539	iYOR076C_YOR076C_SKI7	iYOR076C	YOR076C_SKI7	SKI7	0.083161063	0.644005735	1
540	iYKL187C_YKL187C_	iYKL187C	YKL187C_		0.083613992	0.646314155	1
541	iYLR327C_YLR327C_	iYLR327C	YLR327C_		0.084052504	0.648502804	1
542	iYOR003W_YOR004W_	iYOR003W	YOR004W_		0.084473866	0.648922646	1
543	iYOR049C_YOR049C_RSB1	iYOR049C	YOR049C_RSB1	RSB1	0.084531603	0.648922646	1
544	iYOR361C_YOR361C_PRT1	iYOR361C	YOR361C_PRT1	PRT1	0.084573317	0.648922646	1
545	iYML025C_YML024W_RPS17A	iYML025C	YML024W_RPS17A	RPS17A	0.085333777	0.65042193	1
546	iYML025C_YML025C_YML6	iYML025C	YML025C_YML6	YML6	0.085333777	0.65042193	1
547	itP(UGG)O2_YOR073W_SGO1	itP(UGG)O2	YOR073W_SGO1	SGO1	0.085683457	0.65042193	1
548	iYPL262W__	iYPL262W	_		0.085885736	0.65042193	1
549	iYGR021W__	iYGR021W	_		0.085943108	0.65042193	1
550	itT(AGU)N2__	itT(AGU)N2	_		0.085953112	0.65042193	1
551	iYJL157C_YJL157C_FAR1	iYJL157C	YJL157C_FAR1	FAR1	0.086130629	0.65042193	1
552	iYEL037C_YEL037C_RAD23	iYEL037C	YEL037C_RAD23	RAD23	0.086254625	0.65042193	1
553	iYBR283C_YBR284W_	iYBR283C	YBR284W_		0.086329807	0.65042193	1
554	iYBR283C_YBR283C_SSH1	iYBR283C	YBR283C_SSH1	SSH1	0.086329807	0.65042193	1
555	iYGL157W_YGL156W_AMS1	iYGL157W	YGL156W_AMS1	AMS1	0.086626501	0.65042193	1
556	iYOR027W__	iYOR027W	_		0.087229768	0.65042193	1
557	iYLR300W_YLR301W_	iYLR300W	YLR301W_		0.087320615	0.65042193	1
558	iYLR373C_YLR373C_VID22	iYLR373C	YLR373C_VID22	VID22	0.087395756	0.65042193	1
559	iYLL067C-1_YLL067C_	iYLL067C-1	YLL067C_		0.087412819	0.65042193	1
560	iYMR242C_YMR242C_RPL20A	iYMR242C	YMR242C_RPL20A	RPL20A	0.087658991	0.65042193	1
561	iYNL149C_YNL149C_	iYNL149C	YNL149C_		0.088035767	0.65042193	1
562	iYER045C-0_YER046W_SPO73	iYER045C-0	YER046W_SPO73	SPO73	0.088048377	0.65042193	1
563	iYER045C-0_YER045C_ACA1	iYER045C-0	YER045C_ACA1	ACA1	0.088048377	0.65042193	1
564	iYGR066C_YGR066C_	iYGR066C	YGR066C_		0.088287563	0.65042193	1
565	iYIL123W_YIL122W_POG1	iYIL123W	YIL122W_POG1	POG1	0.088324718	0.65042193	1
566	itL(CAA)N__	itL(CAA)N	_		0.088600297	0.65042193	1
567	iYDR543C_YDR543C_	iYDR543C	YDR543C_		0.088609571	0.65042193	1
568	iYNL078W_YNL077W_APJ1	iYNL078W	YNL077W_APJ1	APJ1	0.088717009	0.65042193	1
569	iYFL015C_YFL014W_HSP12	iYFL015C	YFL014W_HSP12	HSP12	0.088820163	0.65042193	1
570	iYFL015C_YFL015C_	iYFL015C	YFL015C_		0.088820163	0.65042193	1
571	iYLR055C_YLR056W_ERG3	iYLR055C	YLR056W_ERG3	ERG3	0.089459316	0.652811824	1
572	iYLR055C_YLR055C_SPT8	iYLR055C	YLR055C_SPT8	SPT8	0.089459316	0.652811824	1
573	iYIL177C-0_YIL177C_	iYIL177C-0	YIL177C_		0.090058036	0.656033951	1
574	iYER035W__	iYER035W	_		0.090694182	0.659118465	1
575	iYNL209W_YNL208W_	iYNL209W	YNL208W_		0.091117568	0.659118465	1
576	iYMR169C_YMR169C_ALD3	iYMR169C	YMR169C_ALD3	ALD3	0.091288863	0.659118465	1
577	iYOR072W-0__	iYOR072W-0	_		0.091519913	0.659118465	1
578	iYJR047C_YJR048W_CYC1	iYJR047C	YJR048W_CYC1	CYC1	0.091558626	0.659118465	1
579	iYJR047C_YJR047C_ANB1	iYJR047C	YJR047C_ANB1	ANB1	0.091558626	0.659118465	1
580	iYKR088C_YKR088C_	iYKR088C	YKR088C_		0.091586825	0.659118465	1
581	iYHR116W_YHR117W_TOM71	iYHR116W	YHR117W_TOM71	TOM71	0.092203367	0.66241341	1
582	iYLR397C_YLR397C_AFG2	iYLR397C	YLR397C_AFG2	AFG2	0.093012465	0.667078025	1
583	iYGL007W-1_YGL006W_PMC1	iYGL007W-1	YGL006W_PMC1	PMC1	0.093251509	0.667645275	1
584	iYNL108C_YNL107W_YAF9	iYNL108C	YNL107W_YAF9	YAF9	0.093727142	0.668756434	1
585	iYNL108C_YNL108C_	iYNL108C	YNL108C_		0.093727142	0.668756434	1
586	iYFR035C_YFR035C_	iYFR035C	YFR035C_		0.094243485	0.669990269	1
587	iYNL231C_YNL231C_PDR16	iYNL231C	YNL231C_PDR16	PDR16	0.094345824	0.669990269	1
588	iYDL034W__	iYDL034W	_		0.094381604	0.669990269	1
589	iYMR254C_YMR255W_GFD1	iYMR254C	YMR255W_GFD1	GFD1	0.094812587	0.67076818	1
590	iYMR254C_YMR254C_	iYMR254C	YMR254C_		0.094812587	0.67076818	1
591	iYPL088W_YPL087W_YDC1	iYPL088W	YPL087W_YDC1	YDC1	0.095169089	0.672151077	1
592	iYJL153C_YJL152W_	iYJL153C	YJL152W_		0.095753515	0.673997828	1
593	iYJL153C_YJL153C_INO1	iYJL153C	YJL153C_INO1	INO1	0.095753515	0.673997828	1
594	iYHR143W_YHR143W-A_RPC10	iYHR143W	YHR143W-A_RPC10	RPC10	0.096845355	0.679424429	1
595	iYGR035C_YGR035C_	iYGR035C	YGR035C_		0.096850007	0.679424429	1
596	iYFL064C_YFL063W_	iYFL064C	YFL063W_		0.097624428	0.682562833	1
597	iYFL064C_YFL064C_	iYFL064C	YFL064C_		0.097624428	0.682562833	1
598	iYJR115W_YJR116W_	iYJR115W	YJR116W_		0.098159278	0.683271162	1
599	iYLR347C_YLR347C_KAP95	iYLR347C	YLR347C_KAP95	KAP95	0.09828829	0.683271162	1
600	iYOR376W-1_YOR377W_ATF1	iYOR376W-1	YOR377W_ATF1	ATF1	0.098377841	0.683271162	1
601	iYLL023C_YLL023C_	iYLL023C	YLL023C_		0.098380516	0.683271162	1
602	iYEL060C_YEL060C_PRB1	iYEL060C	YEL060C_PRB1	PRB1	0.09874541	0.684666208	1
603	iYDR071C_YDR071C_	iYDR071C	YDR071C_		0.099072597	0.684779435	1
604	iYJL079C_YJL079C_PRY1	iYJL079C	YJL079C_PRY1	PRY1	0.099089852	0.684779435	1
605	itL(UAA)B1__	itL(UAA)B1	_		0.099499838	0.685827291	1
606	itL(UAA)L__	itL(UAA)L	_		0.099583056	0.685827291	1
607	iYNL339C_YNL338W_	iYNL339C	YNL338W_		0.099918927	0.685827291	1
608	iYNL339C_YNL339C_YRF1-6	iYNL339C	YNL339C_YRF1-6	YRF1-6	0.099918927	0.685827291	1
609	iYOL112W__	iYOL112W	_		0.100109395	0.685827291	1
610	iYHL025W_YHL024W_RIM4	iYHL025W	YHL024W_RIM4	RIM4	0.100250386	0.685827291	1
611	iYPL147W__	iYPL147W	_		0.100408599	0.685827291	1
612	iYOL061W__	iYOL061W	_		0.10071067	0.685827291	1
613	iYBR289W_YBR290W_BSD2	iYBR289W	YBR290W_BSD2	BSD2	0.100720244	0.685827291	1
614	iYNL244C_YNL243W_SLA2	iYNL244C	YNL243W_SLA2	SLA2	0.101238157	0.687112076	1
615	iYNL244C_YNL244C_SUI1	iYNL244C	YNL244C_SUI1	SUI1	0.101238157	0.687112076	1
616	iYPR026W__	iYPR026W	_		0.101938246	0.690027301	1
617	iYKL095W_YKL094W_YJU3	iYKL095W	YKL094W_YJU3	YJU3	0.101998309	0.690027301	1
618	iYJL096W_YJL095W_BCK1	iYJL096W	YJL095W_BCK1	BCK1	0.102728883	0.690060079	1
619	iYKL039W__	iYKL039W	_		0.102778433	0.690060079	1
620	iYNL234W_YNL233W_BNI4	iYNL234W	YNL233W_BNI4	BNI4	0.103165984	0.690060079	1
621	iYMR212C_YMR213W_CEF1	iYMR212C	YMR213W_CEF1	CEF1	0.103501002	0.690060079	1
622	iYMR212C_YMR212C_EFR3	iYMR212C	YMR212C_EFR3	EFR3	0.103501002	0.690060079	1
623	iYMR165C_YMR165C_SMP2	iYMR165C	YMR165C_SMP2	SMP2	0.104289612	0.690060079	1
624	iYJLWdelta15__	iYJLWdelta15	_		0.10437548	0.690060079	1
625	iYJL115W__	iYJL115W	_		0.104395204	0.690060079	1
626	iYMR017W_YMR018W_	iYMR017W	YMR018W_		0.104746969	0.690060079	1
627	iYOR323C_YOR323C_PRO2	iYOR323C	YOR323C_PRO2	PRO2	0.104897057	0.690060079	1
628	iYLR266C_YLR267W_	iYLR266C	YLR267W_		0.10502593	0.690060079	1
629	iYLR266C_YLR266C_PDR8	iYLR266C	YLR266C_PDR8	PDR8	0.10502593	0.690060079	1
630	iYLR181C_YLR182W_SWI6	iYLR181C	YLR182W_SWI6	SWI6	0.105187689	0.690060079	1
631	iYLR181C_YLR181C_VTA1	iYLR181C	YLR181C_VTA1	VTA1	0.105187689	0.690060079	1
632	iYOR100C_YOR101W_RAS1	iYOR100C	YOR101W_RAS1	RAS1	0.10521912	0.690060079	1
633	iYOR100C_YOR100C_CRC1	iYOR100C	YOR100C_CRC1	CRC1	0.10521912	0.690060079	1
634	iYML116W__	iYML116W	_		0.105466217	0.690060079	1
635	iYOR347C_YOR347C_PYK2	iYOR347C	YOR347C_PYK2	PYK2	0.105526782	0.690060079	1
636	iYLR401C_YLR402W_	iYLR401C	YLR402W_		0.105837162	0.690060079	1
637	iYLR401C_YLR401C_DUS3	iYLR401C	YLR401C_DUS3	DUS3	0.105837162	0.690060079	1
638	iYDR441C_YDR442W_	iYDR441C	YDR442W_		0.105997119	0.690060079	1
639	iYDR441C_YDR441C_APT2	iYDR441C	YDR441C_APT2	APT2	0.105997119	0.690060079	1
640	itG(GCC)G2__	itG(GCC)G2	_		0.10603324	0.690060079	1
641	iYFL016C_YFL016C_MDJ1	iYFL016C	YFL016C_MDJ1	MDJ1	0.106223308	0.690060079	1
642	iYMR181C_YMR181C_	iYMR181C	YMR181C_		0.106273176	0.690060079	1
643	iYGR106C_YGR106C_	iYGR106C	YGR106C_		0.106549548	0.690060079	1
644	iYOR312C_YOR312C_RPL20B	iYOR312C	YOR312C_RPL20B	RPL20B	0.10680498	0.690060079	1
645	iYEL036C_YEL036C_ANP1	iYEL036C	YEL036C_ANP1	ANP1	0.107104668	0.690060079	1
646	iYDR072C_YDR073W_SNF11	iYDR072C	YDR073W_SNF11	SNF11	0.107245581	0.690060079	1
647	iYDR072C_YDR072C_IPT1	iYDR072C	YDR072C_IPT1	IPT1	0.107245581	0.690060079	1
648	iYOR062C_YOR063W_RPL3	iYOR062C	YOR063W_RPL3	RPL3	0.107431968	0.690060079	1
649	iYOR062C_YOR062C_	iYOR062C	YOR062C_		0.107431968	0.690060079	1
650	iYPL117C_YPL116W_HOS3	iYPL117C	YPL116W_HOS3	HOS3	0.107854459	0.690060079	1
651	iYPL117C_YPL117C_IDI1	iYPL117C	YPL117C_IDI1	IDI1	0.107854459	0.690060079	1
652	iYLR255C_YLR256W_HAP1	iYLR255C	YLR256W_HAP1	HAP1	0.107954716	0.690060079	1
653	iYLR255C_YLR255C_	iYLR255C	YLR255C_		0.107954716	0.690060079	1
654	iYLR089C_YLR090W_XDJ1	iYLR089C	YLR090W_XDJ1	XDJ1	0.108329317	0.690340214	1
655	iYLR089C_YLR089C_	iYLR089C	YLR089C_		0.108329317	0.690340214	1
656	iYBR156C_YBR156C_SLI15	iYBR156C	YBR156C_SLI15	SLI15	0.108644242	0.6912917	1
657	iYGR061C_YGR061C_ADE6	iYGR061C	YGR061C_ADE6	ADE6	0.108956193	0.691327026	1
658	iYBR261C_YBR261C_	iYBR261C	YBR261C_		0.108981043	0.691327026	1
659	iYPR074C_YPR074C_TKL1	iYPR074C	YPR074C_TKL1	TKL1	0.109352441	0.692630373	1
660	iYLRCdelta19__	iYLRCdelta19	_		0.109623809	0.693297159	1
661	iYLL018C-A_YLL018C-A_COX19	iYLL018C-A	YLL018C-A_COX19	COX19	0.110166271	0.69556427	1
662	iYML112W_YML111W_BUL2	iYML112W	YML111W_BUL2	BUL2	0.110315563	0.69556427	1
663	iYOL087C_YOL087C_	iYOL087C	YOL087C_		0.110599276	0.696301324	1
664	iYMR011W__	iYMR011W	_		0.110850855	0.696834163	1
665	iYNL080C_YNL080C_	iYNL080C	YNL080C_		0.11150943	0.698587682	1
666	iYMR117C_YMR117C_SPC24	iYMR117C	YMR117C_SPC24	SPC24	0.111514529	0.698587682	1
667	itI(AAU)N1_YNL034W_	itI(AAU)N1	YNL034W_		0.111631893	0.698587682	1
668	iYML107C_YML106W_URA5	iYML107C	YML106W_URA5	URA5	0.112103693	0.699442903	1
669	iYML107C_YML107C_	iYML107C	YML107C_		0.112103693	0.699442903	1
670	iYOR307C_YOR307C_SLY41	iYOR307C	YOR307C_SLY41	SLY41	0.112588259	0.699496345	1
671	iYOR011W__	iYOR011W	_		0.112665541	0.699496345	1
672	iYGR086C_YGR086C_PIL1	iYGR086C	YGR086C_PIL1	PIL1	0.113062536	0.699496345	1
673	iYPR131C_YPR132W_RPS23B	iYPR131C	YPR132W_RPS23B	RPS23B	0.113109963	0.699496345	1
674	iYPR131C_YPR131C_NAT3	iYPR131C	YPR131C_NAT3	NAT3	0.113109963	0.699496345	1
675	iYGR095C_YGR096W_TPC1	iYGR095C	YGR096W_TPC1	TPC1	0.113285331	0.699496345	1
676	iYGR095C_YGR095C_RRP46	iYGR095C	YGR095C_RRP46	RRP46	0.113285331	0.699496345	1
677	iYHR050W_YHR051W_COX6	iYHR050W	YHR051W_COX6	COX6	0.113524384	0.699936998	1
678	itK(CUU)G2_YGL169W_SUA5	itK(CUU)G2	YGL169W_SUA5	SUA5	0.114158461	0.700130197	1
679	iYML053C_YML052W_SUR7	iYML053C	YML052W_SUR7	SUR7	0.114255153	0.700130197	1
680	iYML053C_YML053C_	iYML053C	YML053C_		0.114255153	0.700130197	1
681	iYLR080W_YLR081W_GAL2	iYLR080W	YLR081W_GAL2	GAL2	0.114291799	0.700130197	1
682	iYPR024W__	iYPR024W	_		0.114547235	0.700130197	1
683	iYJR128W__	iYJR128W	_		0.114613937	0.700130197	1
684	iYLR072W__	iYLR072W	_		0.114729855	0.700130197	1
685	iYGRCdelta18_YGR039W_	iYGRCdelta18	YGR039W_		0.114959731	0.700412961	1
686	iYOR032C_YOR032C_HMS1	iYOR032C	YOR032C_HMS1	HMS1	0.115177807	0.700412961	1
687	iYERWomega2-1_YER189W_	iYERWomega2-1	YER189W_		0.115279595	0.700412961	1
688	iYPL136W_YPL135W_ISU1	iYPL136W	YPL135W_ISU1	ISU1	0.116036676	0.703988083	1
689	iYPL024W__	iYPL024W	_		0.117056847	0.707385235	1
690	iYLL007C_YLL006W_MMM1	iYLL007C	YLL006W_MMM1	MMM1	0.117105036	0.707385235	1
691	iYLL007C_YLL007C_	iYLL007C	YLL007C_		0.117105036	0.707385235	1
692	iYNL023C_YNL023C_FAP1	iYNL023C	YNL023C_FAP1	FAP1	0.117813871	0.710638608	1
693	iYOL158C_YOL158C_ENB1	iYOL158C	YOL158C_ENB1	ENB1	0.118874637	0.71215762	1
694	iYNR026C_YNR027W_BUD17	iYNR026C	YNR027W_BUD17	BUD17	0.119070221	0.71215762	1
695	iYNR026C_YNR026C_SEC12	iYNR026C	YNR026C_SEC12	SEC12	0.119070221	0.71215762	1
696	iYMR143W_YMR144W_	iYMR143W	YMR144W_		0.119215521	0.71215762	1
697	iYNL235C_YNL234W_	iYNL235C	YNL234W_		0.119229342	0.71215762	1
698	iYNL235C_YNL235C_	iYNL235C	YNL235C_		0.119229342	0.71215762	1
699	iYOL053C-A_YOL052C-A_DDR2	iYOL053C-A	YOL052C-A_DDR2	DDR2	0.119273183	0.71215762	1
700	itG(GCC)P1_YPR008W_HAA1	itG(GCC)P1	YPR008W_HAA1	HAA1	0.119430623	0.71215762	1
701	iYJR143C_YJR144W_MGM101	iYJR143C	YJR144W_MGM101	MGM101	0.120031248	0.712402745	1
702	iYJR143C_YJR143C_PMT4	iYJR143C	YJR143C_PMT4	PMT4	0.120031248	0.712402745	1
703	iYOR296W__	iYOR296W	_		0.120042876	0.712402745	1
704	iYPL068C_YPL068C_	iYPL068C	YPL068C_		0.120385489	0.712402745	1
705	iYDL097C_YDL097C_RPN6	iYDL097C	YDL097C_RPN6	RPN6	0.120480017	0.712402745	1
706	iYOR177C_YOR177C_MPC54	iYOR177C	YOR177C_MPC54	MPC54	0.120495775	0.712402745	1
707	iYPR109W__	iYPR109W	_		0.121154557	0.714595176	1
708	iYER126C_YER127W_LCP5	iYER126C	YER127W_LCP5	LCP5	0.1213802	0.714595176	1
709	iYER126C_YER126C_NSA2	iYER126C	YER126C_NSA2	NSA2	0.1213802	0.714595176	1
710	iYMR122C-0_YMR123W_PKR1	iYMR122C-0	YMR123W_PKR1	PKR1	0.121906967	0.714934878	1
711	iYKL029C_YKL028W_TFA1	iYKL029C	YKL028W_TFA1	TFA1	0.121951743	0.714934878	1
712	iYKL029C_YKL029C_MAE1	iYKL029C	YKL029C_MAE1	MAE1	0.121951743	0.714934878	1
713	iYPR014C-1_YPR014C_	iYPR014C-1	YPR014C_		0.122559989	0.717110629	1
714	iYEL045C_YEL044W_IES6	iYEL045C	YEL044W_IES6	IES6	0.122838282	0.717110629	1
715	iYEL045C_YEL045C_	iYEL045C	YEL045C_		0.122838282	0.717110629	1
716	iYOR021C_YOR021C_	iYOR021C	YOR021C_		0.123359268	0.719146261	1
717	iYIR013C_YIR014W_	iYIR013C	YIR014W_		0.123967233	0.720677443	1
718	iYIR013C_YIR013C_GAT4	iYIR013C	YIR013C_GAT4	GAT4	0.123967233	0.720677443	1
719	iYGL028C_YGL028C_SCW11	iYGL028C	YGL028C_SCW11	SCW11	0.124662324	0.721990213	1
720	iYHR107C_YHR108W_GGA2	iYHR107C	YHR108W_GGA2	GGA2	0.124711961	0.721990213	1
721	iYHR107C_YHR107C_CDC12	iYHR107C	YHR107C_CDC12	CDC12	0.124711961	0.721990213	1
722	iYIR035C_YIR035C_	iYIR035C	YIR035C_		0.125518138	0.725650932	1
723	iYBR155W__	iYBR155W	_		0.126147005	0.727626892	1
724	itV(AAC)J_YJL036W_SNX4	itV(AAC)J	YJL036W_SNX4	SNX4	0.126252745	0.727626892	1
725	iYBR068C_YBR068C_BAP2	iYBR068C	YBR068C_BAP2	BAP2	0.126426093	0.727626892	1
726	iYBR015C_YBR016W_	iYBR015C	YBR016W_		0.126877649	0.727626892	1
727	iYBR015C_YBR015C_MNN2	iYBR015C	YBR015C_MNN2	MNN2	0.126877649	0.727626892	1
728	iYPR034W_YPR035W_GLN1	iYPR034W	YPR035W_GLN1	GLN1	0.126905853	0.727626892	1
729	iYJL143W__	iYJL143W	_		0.127152999	0.727751735	1
730	iYNL034W_YNL033W_	iYNL034W	YNL033W_		0.12727633	0.727751735	1
731	iYOR377W-1_YOR378W_	iYOR377W-1	YOR378W_		0.127598327	0.728239984	1
732	iYLR286C_YLR286C_CTS1	iYLR286C	YLR286C_CTS1	CTS1	0.12800079	0.728239984	1
733	iYHL029C_YHL028W_WSC4	iYHL029C	YHL028W_WSC4	WSC4	0.128632042	0.728239984	1
734	iYHL029C_YHL029C_	iYHL029C	YHL029C_		0.128632042	0.728239984	1
735	iYCL037C_YCL036W_GFD2	iYCL037C	YCL036W_GFD2	GFD2	0.12941574	0.728239984	1
736	iYCL037C_YCL037C_SRO9	iYCL037C	YCL037C_SRO9	SRO9	0.12941574	0.728239984	1
737	iYOR268C_YOR269W_PAC1	iYOR268C	YOR269W_PAC1	PAC1	0.129420474	0.728239984	1
738	iYOR268C_YOR268C_	iYOR268C	YOR268C_		0.129420474	0.728239984	1
739	iYML063W__	iYML063W	_		0.129802531	0.728239984	1
740	iYLL030C_YLL029W_	iYLL030C	YLL029W_		0.13038615	0.728239984	1
741	iYLL030C_YLL030C_	iYLL030C	YLL030C_		0.13038615	0.728239984	1
742	iYML029W_YML028W_TSA1	iYML029W	YML028W_TSA1	TSA1	0.130483684	0.728239984	1
743	iYEL035C_YEL034W_HYP2	iYEL035C	YEL034W_HYP2	HYP2	0.13049052	0.728239984	1
744	iYEL035C_YEL035C_UTR5	iYEL035C	YEL035C_UTR5	UTR5	0.13049052	0.728239984	1
745	iYNL187W_YNL186W_UBP10	iYNL187W	YNL186W_UBP10	UBP10	0.130579856	0.728239984	1
746	iYLR355C_YLR356W_	iYLR355C	YLR356W_		0.130611361	0.728239984	1
747	iYLR355C_YLR355C_ILV5	iYLR355C	YLR355C_ILV5	ILV5	0.130611361	0.728239984	1
748	iYGR257C_YGR257C_MTM1	iYGR257C	YGR257C_MTM1	MTM1	0.130700754	0.728239984	1
749	iYOL013W-A__	iYOL013W-A	_		0.130783989	0.728239984	1
750	iYPR158W__	iYPR158W	_		0.130851082	0.728239984	1
751	iYPL006W_YPL005W_AEP3	iYPL006W	YPL005W_AEP3	AEP3	0.131229341	0.729372658	1
752	iYFR032C_YFR032C_	iYFR032C	YFR032C_		0.131416522	0.729441716	1
753	iYOL121C_YOL121C_RPS19A	iYOL121C	YOL121C_RPS19A	RPS19A	0.131792365	0.730556388	1
754	iYKR048C_YKR048C_NAP1	iYKR048C	YKR048C_NAP1	NAP1	0.132491932	0.733460202	1
755	iYNL159C_YNL158W_	iYNL159C	YNL158W_		0.133007952	0.734368903	1
756	iYNL159C_YNL159C_ASI2	iYNL159C	YNL159C_ASI2	ASI2	0.133007952	0.734368903	1
757	iYLR396C_YLR396C_VPS33	iYLR396C	YLR396C_VPS33	VPS33	0.133468116	0.735101164	1
758	iYLR438C-A_YLR439W_MRPL4	iYLR438C-A	YLR439W_MRPL4	MRPL4	0.133668914	0.735101164	1
759	iYLR438C-A_YLR438C-A_LSM3	iYLR438C-A	YLR438C-A_LSM3	LSM3	0.133668914	0.735101164	1
760	itK(CUU)G1__	itK(CUU)G1	_		0.134012539	0.735467968	1
761	iYMR290W-A_YMR291W_	iYMR290W-A	YMR291W_		0.134539315	0.735467968	1
762	iYERWomega2-0_YER189W_	iYERWomega2-0	YER189W_		0.134556442	0.735467968	1
763	iYLR078C_YLR079W_SIC1	iYLR078C	YLR079W_SIC1	SIC1	0.134616611	0.735467968	1
764	iYLR078C_YLR078C_BOS1	iYLR078C	YLR078C_BOS1	BOS1	0.134616611	0.735467968	1
765	iYLR188W__	iYLR188W	_		0.134884912	0.735649918	1
766	iYPR079W_YPR080W_TEF1	iYPR079W	YPR080W_TEF1	TEF1	0.135329739	0.735649918	1
767	iYNL104C_YNL103W_MET4	iYNL104C	YNL103W_MET4	MET4	0.135354888	0.735649918	1
768	iYNL104C_YNL104C_LEU4	iYNL104C	YNL104C_LEU4	LEU4	0.135354888	0.735649918	1
769	itD(GUC)D__	itD(GUC)D	_		0.135622016	0.735719722	1
770	iYBR288C_YBR289W_SNF5	iYBR288C	YBR289W_SNF5	SNF5	0.135941916	0.735719722	1
771	iYBR288C_YBR288C_APM3	iYBR288C	YBR288C_APM3	APM3	0.135941916	0.735719722	1
772	iYJR131W_YJR132W_NMD5	iYJR131W	YJR132W_NMD5	NMD5	0.136072772	0.735719722	1
773	iYIL154C_YIL153W_RRD1	iYIL154C	YIL153W_RRD1	RRD1	0.136765641	0.737299188	1
774	iYIL154C_YIL154C_IMP2'	iYIL154C	YIL154C_IMP2'	IMP2'	0.136765641	0.737299188	1
775	iYMR099C_YMR100W_MUB1	iYMR099C	YMR100W_MUB1	MUB1	0.137071451	0.737299188	1
776	iYMR099C_YMR099C_	iYMR099C	YMR099C_		0.137071451	0.737299188	1
777	itD(GUC)B__	itD(GUC)B	_		0.137784727	0.739477749	1
778	iYOL091W_YOL090W_MSH2	iYOL091W	YOL090W_MSH2	MSH2	0.137830788	0.739477749	1
779	iYMR147W_YMR148W_	iYMR147W	YMR148W_		0.138228348	0.740146213	1
780	iYPR016C_YPR016C_TIF6	iYPR016C	YPR016C_TIF6	TIF6	0.138310024	0.740146213	1
781	iYBR141C_YBR142W_MAK5	iYBR141C	YBR142W_MAK5	MAK5	0.138865809	0.741219853	1
782	iYBR141C_YBR141C_	iYBR141C	YBR141C_		0.138865809	0.741219853	1
783	iYOL060C_YOL059W_GPD2	iYOL060C	YOL059W_GPD2	GPD2	0.13928771	0.741483956	1
784	iYOL060C_YOL060C_MAM3	iYOL060C	YOL060C_MAM3	MAM3	0.13928771	0.741483956	1
785	iYGR139W_YGR140W_CBF2	iYGR139W	YGR140W_CBF2	CBF2	0.139448211	0.741483956	1
786	iYNL101W_YNL100W_	iYNL101W	YNL100W_		0.141508489	0.749727858	1
787	iYKR099W__	iYKR099W	_		0.14152321	0.749727858	1
788	iYJL078C_YJL078C_PRY3	iYJL078C	YJL078C_PRY3	PRY3	0.141551089	0.749727858	1
789	iYJR148W_YJR149W_	iYJR148W	YJR149W_		0.141717077	0.749727858	1
790	iYJL080C_YJL080C_SCP160	iYJL080C	YJL080C_SCP160	SCP160	0.142319099	0.751959689	1
791	iYAR042W_YAR044W_	iYAR042W	YAR044W_		0.14314427	0.754968116	1
792	iYER158C_YER158C_	iYER158C	YER158C_		0.143250229	0.754968116	1
793	iYMR295C_YMR295C_	iYMR295C	YMR295C_		0.144049957	0.755621422	1
794	iYPL249C-A_YPL249C-A_RPL36B	iYPL249C-A	YPL249C-A_RPL36B	RPL36B	0.144259628	0.755621422	1
795	iYNL259C_YNL259C_ATX1	iYNL259C	YNL259C_ATX1	ATX1	0.144459236	0.755621422	1
796	iYMR251W-A__	iYMR251W-A	_		0.144949991	0.755621422	1
797	iYNL261W__	iYNL261W	_		0.145101218	0.755621422	1
798	iYMR044W__	iYMR044W	_		0.145137364	0.755621422	1
799	iYOL012C_YOL011W_PLB3	iYOL012C	YOL011W_PLB3	PLB3	0.14521699	0.755621422	1
800	iYOL012C_YOL012C_HTZ1	iYOL012C	YOL012C_HTZ1	HTZ1	0.14521699	0.755621422	1
801	iYBR085W-1__	iYBR085W-1	_		0.145250618	0.755621422	1
802	iYBR078W__	iYBR078W	_		0.145315176	0.755621422	1
803	iYHR164C_YHR164C_DNA2	iYHR164C	YHR164C_DNA2	DNA2	0.145365498	0.755621422	1
804	iYDR343C_YDR343C_HXT6	iYDR343C	YDR343C_HXT6	HXT6	0.145558199	0.755682026	1
805	iYMR252C_YMR252C_	iYMR252C	YMR252C_		0.146094274	0.75659924	1
806	iYLR312C_YLR312W-A_MRPL15	iYLR312C	YLR312W-A_MRPL15	MRPL15	0.146553584	0.75659924	1
807	iYLR312C_YLR312C_	iYLR312C	YLR312C_		0.146553584	0.75659924	1
808	iYPR014C-0_YPR014C_	iYPR014C-0	YPR014C_		0.14674659	0.75659924	1
809	iYNR059W_YNR060W_FRE4	iYNR059W	YNR060W_FRE4	FRE4	0.146896813	0.75659924	1
810	TEL15R-5__	TEL15R-5	_		0.147443781	0.75659924	1
811	iYNL028W_YNL027W_CRZ1	iYNL028W	YNL027W_CRZ1	CRZ1	0.147697321	0.75659924	1
812	iYPR153W_YPR154W_PIN3	iYPR153W	YPR154W_PIN3	PIN3	0.149137599	0.75659924	1
813	itK(CUU)F_YFR036W_CDC26	itK(CUU)F	YFR036W_CDC26	CDC26	0.149226126	0.75659924	1
814	iYOR298C-A_YOR299W_BUD7	iYOR298C-A	YOR299W_BUD7	BUD7	0.149752563	0.75659924	1
815	iYOR298C-A_YOR298C-A_MBF1	iYOR298C-A	YOR298C-A_MBF1	MBF1	0.149752563	0.75659924	1
816	iYERWdelta22__	iYERWdelta22	_		0.149828153	0.75659924	1
817	iYNL323W__	iYNL323W	_		0.149981075	0.75659924	1
818	iYDL028C_YDL028C_MPS1	iYDL028C	YDL028C_MPS1	MPS1	0.150205178	0.75659924	1
819	iYNL274C_YNL273W_TOF1	iYNL274C	YNL273W_TOF1	TOF1	0.150211345	0.75659924	1
820	iYNL274C_YNL274C_	iYNL274C	YNL274C_		0.150211345	0.75659924	1
821	iYOR001W_YOR002W_ALG6	iYOR001W	YOR002W_ALG6	ALG6	0.1506218	0.75659924	1
822	iYDR469W__	iYDR469W	_		0.15079823	0.75659924	1
823	iYIR034C_YIR034C_LYS1	iYIR034C	YIR034C_LYS1	LYS1	0.150847233	0.75659924	1
824	iYIR017C_YIR018W_YAP5	iYIR017C	YIR018W_YAP5	YAP5	0.151053552	0.75659924	1
825	iYIR017C_YIR017C_MET28	iYIR017C	YIR017C_MET28	MET28	0.151053552	0.75659924	1
826	iYBL064C_YBL063W_KIP1	iYBL064C	YBL063W_KIP1	KIP1	0.151248783	0.75659924	1
827	iYBL064C_YBL064C_PRX1	iYBL064C	YBL064C_PRX1	PRX1	0.151248783	0.75659924	1
828	iYNL005C_YNL004W_HRB1	iYNL005C	YNL004W_HRB1	HRB1	0.151306619	0.75659924	1
829	iYNL005C_YNL005C_MRP7	iYNL005C	YNL005C_MRP7	MRP7	0.151306619	0.75659924	1
830	iYJL056C_YJL055W_	iYJL056C	YJL055W_		0.151334509	0.75659924	1
831	iYJL056C_YJL056C_ZAP1	iYJL056C	YJL056C_ZAP1	ZAP1	0.151334509	0.75659924	1
832	iYMR276W_YMR277W_FCP1	iYMR276W	YMR277W_FCP1	FCP1	0.151380408	0.75659924	1
833	iYML128C_YML127W_RSC9	iYML128C	YML127W_RSC9	RSC9	0.15174328	0.75659924	1
834	iYML128C_YML128C_MSC1	iYML128C	YML128C_MSC1	MSC1	0.15174328	0.75659924	1
835	iYPR152C_YPR153W_	iYPR152C	YPR153W_		0.151886583	0.75659924	1
836	iYPR152C_YPR152C_	iYPR152C	YPR152C_		0.151886583	0.75659924	1
837	iYGL127C_YGL126W_SCS3	iYGL127C	YGL126W_SCS3	SCS3	0.151897789	0.75659924	1
838	iYGL127C_YGL127C_SOH1	iYGL127C	YGL127C_SOH1	SOH1	0.151897789	0.75659924	1
839	iYNL290W_YNL289W_PCL1	iYNL290W	YNL289W_PCL1	PCL1	0.15267803	0.759579182	1
840	iYFR034C_YFR034C_PHO4	iYFR034C	YFR034C_PHO4	PHO4	0.152991697	0.759959332	1
841	iYDR449C_YDR450W_RPS18A	iYDR449C	YDR450W_RPS18A	RPS18A	0.153300643	0.759959332	1
842	iYDR449C_YDR449C_UTP6	iYDR449C	YDR449C_UTP6	UTP6	0.153300643	0.759959332	1
843	itA(AGC)G_YGR143W_SKN1	itA(AGC)G	YGR143W_SKN1	SKN1	0.153841348	0.761116286	1
844	iYLR001C_YLR001C_	iYLR001C	YLR001C_		0.153898715	0.761116286	1
845	iYLR399C_YLR400W_	iYLR399C	YLR400W_		0.154636512	0.761513133	1
846	iYLR399C_YLR399C_BDF1	iYLR399C	YLR399C_BDF1	BDF1	0.154636512	0.761513133	1
847	iYOL075C_YOL075C_	iYOL075C	YOL075C_		0.154860472	0.761513133	1
848	iYHL032C_YHL032C_GUT1	iYHL032C	YHL032C_GUT1	GUT1	0.154945399	0.761513133	1
849	iYOL141W_YOL140W_ARG8	iYOL141W	YOL140W_ARG8	ARG8	0.155030587	0.761513133	1
850	iYOR270C_YOR270C_VPH1	iYOR270C	YOR270C_VPH1	VPH1	0.155180428	0.761513133	1
851	iYDR525W_YDR525W-A_SNA2	iYDR525W	YDR525W-A_SNA2	SNA2	0.155829885	0.761513133	1
852	iYLR416C_YLR417W_VPS36	iYLR416C	YLR417W_VPS36	VPS36	0.156049528	0.761513133	1
853	iYLR416C_YLR416C_	iYLR416C	YLR416C_		0.156049528	0.761513133	1
854	iYOL070C_YOL069W_NUF2	iYOL070C	YOL069W_NUF2	NUF2	0.15614098	0.761513133	1
855	iYOL070C_YOL070C_	iYOL070C	YOL070C_		0.15614098	0.761513133	1
856	iYOR381W-1_YOR382W_FIT2	iYOR381W-1	YOR382W_FIT2	FIT2	0.156168233	0.761513133	1
857	iYLR382C_YLR383W_RHC18	iYLR382C	YLR383W_RHC18	RHC18	0.15671375	0.76227792	1
858	iYLR382C_YLR382C_NAM2	iYLR382C	YLR382C_NAM2	NAM2	0.15671375	0.76227792	1
859	iYFR050C_YFR050C_PRE4	iYFR050C	YFR050C_PRE4	PRE4	0.156975474	0.76227792	1
860	iYGL090W__	iYGL090W	_		0.157218496	0.76227792	1
861	iYOL026C_YOL026C_MIM1	iYOL026C	YOL026C_MIM1	MIM1	0.157238186	0.76227792	1
862	iYOR110W_YOR111W_	iYOR110W	YOR111W_		0.15830336	0.762835014	1
863	iYGL238W__	iYGL238W	_		0.158351325	0.762835014	1
864	iYOR390W__	iYOR390W	_		0.158476509	0.762835014	1
865	iYHR066W_YHR067W_RMD12	iYHR066W	YHR067W_RMD12	RMD12	0.158590656	0.762835014	1
866	iYBL017C_YBL016W_FUS3	iYBL017C	YBL016W_FUS3	FUS3	0.158936302	0.762835014	1
867	iYBL017C_YBL017C_PEP1	iYBL017C	YBL017C_PEP1	PEP1	0.158936302	0.762835014	1
868	iYPR005C_YPR005C_HAL1	iYPR005C	YPR005C_HAL1	HAL1	0.158995068	0.762835014	1
869	iYPR080W__	iYPR080W	_		0.159694777	0.762835014	1
870	iYCL065W-0__	iYCL065W-0	_		0.159808152	0.762835014	1
871	itN(GUU)P__	itN(GUU)P	_		0.159993685	0.762835014	1
872	iYDL222C_YDL221W_	iYDL222C	YDL221W_		0.160242718	0.762835014	1
873	iYDL222C_YDL222C_	iYDL222C	YDL222C_		0.160242718	0.762835014	1
874	iYOR207C_YOR208W_PTP2	iYOR207C	YOR208W_PTP2	PTP2	0.160555693	0.762835014	1
875	iYOR207C_YOR207C_RET1	iYOR207C	YOR207C_RET1	RET1	0.160555693	0.762835014	1
876	iYGR101W__	iYGR101W	_		0.160574746	0.762835014	1
877	iYMR166C_YMR167W_MLH1	iYMR166C	YMR167W_MLH1	MLH1	0.160957925	0.762835014	1
878	iYMR166C_YMR166C_	iYMR166C	YMR166C_		0.160957925	0.762835014	1
879	iYPR176C_YPR176C_BET2	iYPR176C	YPR176C_BET2	BET2	0.160979389	0.762835014	1
880	iYHR097C_YHR097C_	iYHR097C	YHR097C_		0.161025193	0.762835014	1
881	iYPR015C_YPR015C_	iYPR015C	YPR015C_		0.161094549	0.762835014	1
882	iYNR023W_YNR024W_	iYNR023W	YNR024W_		0.161425301	0.762835014	1
883	iYFR033C_YFR033C_QCR6	iYFR033C	YFR033C_QCR6	QCR6	0.161611098	0.762835014	1
884	iYPL222W_YPL221W_	iYPL222W	YPL221W_		0.162014351	0.762835014	1
885	iYML018C_YML017W_PSP2	iYML018C	YML017W_PSP2	PSP2	0.162087952	0.762835014	1
886	iYML018C_YML018C_	iYML018C	YML018C_		0.162087952	0.762835014	1
887	iYPL196W_YPL195W_APL5	iYPL196W	YPL195W_APL5	APL5	0.162418609	0.762835014	1
888	iYPL057C_YPL057C_SUR1	iYPL057C	YPL057C_SUR1	SUR1	0.162874418	0.762835014	1
889	iYMR056C_YMR056C_AAC1	iYMR056C	YMR056C_AAC1	AAC1	0.163290814	0.762835014	1
890	YGRCdelta12__	YGRCdelta12	_		0.163688747	0.762835014	1
891	iYOR113W_YOR114W_	iYOR113W	YOR114W_		0.163882998	0.762835014	1
892	iYNL156C_YNL155W_	iYNL156C	YNL155W_		0.164237538	0.762835014	1
893	iYNL156C_YNL156C_	iYNL156C	YNL156C_		0.164237538	0.762835014	1
894	iYPR027C_YPR027C_	iYPR027C	YPR027C_		0.164294692	0.762835014	1
895	iYOR056C_YOR057W_SGT1	iYOR056C	YOR057W_SGT1	SGT1	0.16448222	0.762835014	1
896	iYOR056C_YOR056C_NOB1	iYOR056C	YOR056C_NOB1	NOB1	0.16448222	0.762835014	1
897	iYOL004W__	iYOL004W	_		0.165195055	0.762835014	1
898	iYMR085W_YMR086W_	iYMR085W	YMR086W_		0.165265842	0.762835014	1
899	iYMRWdelta19-1_YMR250W_GAD1	iYMRWdelta19-1	YMR250W_GAD1	GAD1	0.165297877	0.762835014	1
900	iYNL243W_YNL242W_ATG2	iYNL243W	YNL242W_ATG2	ATG2	0.165442096	0.762835014	1
901	iYLR210W__	iYLR210W	_		0.165455881	0.762835014	1
902	iYCR047C_YCR047C_BUD23	iYCR047C	YCR047C_BUD23	BUD23	0.165792351	0.762835014	1
903	iYJL158C_YJL158C_CIS3	iYJL158C	YJL158C_CIS3	CIS3	0.165797461	0.762835014	1
904	iYMR105C_YMR105C_PGM2	iYMR105C	YMR105C_PGM2	PGM2	0.165882204	0.762835014	1
905	iYOR273C_YOR274W_MOD5	iYOR273C	YOR274W_MOD5	MOD5	0.165906137	0.762835014	1
906	iYOR273C_YOR273C_TPO4	iYOR273C	YOR273C_TPO4	TPO4	0.165906137	0.762835014	1
907	Q0190A__	Q0190A	_		0.165907979	0.762835014	1
908	iYER090W__	iYER090W	_		0.165942642	0.762835014	1
909	iYOR388C_YOR389W_	iYOR388C	YOR389W_		0.166873944	0.763132865	1
910	iYOR388C_YOR388C_FDH1	iYOR388C	YOR388C_FDH1	FDH1	0.166873944	0.763132865	1
911	itL(UAA)J_YJL005W_CYR1	itL(UAA)J	YJL005W_CYR1	CYR1	0.167431908	0.763132865	1
912	iYLL019C_YLL019C_KNS1	iYLL019C	YLL019C_KNS1	KNS1	0.167689751	0.763132865	1
913	itS(AGA)M_YML005W_	itS(AGA)M	YML005W_		0.168108436	0.763132865	1
914	iYPR190C_YPR191W_QCR2	iYPR190C	YPR191W_QCR2	QCR2	0.168196437	0.763132865	1
915	iYPR190C_YPR190C_RPC82	iYPR190C	YPR190C_RPC82	RPC82	0.168196437	0.763132865	1
916	iYKR044W__	iYKR044W	_		0.168525467	0.763132865	1
917	iYOR136W__	iYOR136W	_		0.168595474	0.763132865	1
918	iYGL198W_YGL197W_MDS3	iYGL198W	YGL197W_MDS3	MDS3	0.169354726	0.763132865	1
919	iYMR076C_YMR076C_PDS5	iYMR076C	YMR076C_PDS5	PDS5	0.169771009	0.763132865	1
920	iYML133C-1_YML132W_COS3	iYML133C-1	YML132W_COS3	COS3	0.170189598	0.763132865	1
921	iYML133C-1_YML133C_	iYML133C-1	YML133C_		0.170189598	0.763132865	1
922	iYEL059W_YEL058W_PCM1	iYEL059W	YEL058W_PCM1	PCM1	0.17044224	0.763132865	1
923	iYGR240C_YGR240C_PFK1	iYGR240C	YGR240C_PFK1	PFK1	0.170721228	0.763132865	1
924	iYPL048W_YPL047W_	iYPL048W	YPL047W_		0.170821409	0.763132865	1
925	itI(AAU)N2_YNL016W_PUB1	itI(AAU)N2	YNL016W_PUB1	PUB1	0.170852427	0.763132865	1
926	itI(AAU)N2_YNL017C_	itI(AAU)N2	YNL017C_		0.170852427	0.763132865	1
927	iYBR067C_YBR067C_TIP1	iYBR067C	YBR067C_TIP1	TIP1	0.171145691	0.763132865	1
928	iYPL039W_YPL038W_MET31	iYPL039W	YPL038W_MET31	MET31	0.171254737	0.763132865	1
929	iYDR231C_YDR232W_HEM1	iYDR231C	YDR232W_HEM1	HEM1	0.171722157	0.763132865	1
930	iYDR231C_YDR231C_COX20	iYDR231C	YDR231C_COX20	COX20	0.171722157	0.763132865	1
931	iYPR013C-0_YPR013C_	iYPR013C-0	YPR013C_		0.172092784	0.763132865	1
932	iYLR142W__	iYLR142W	_		0.172163764	0.763132865	1
933	iYPR030W_YPR031W_	iYPR030W	YPR031W_		0.172339588	0.763132865	1
934	iYAR062W_YAR064W_	iYAR062W	YAR064W_		0.173507922	0.763132865	1
935	itR(CCG)L_YLR344W_RPL26A	itR(CCG)L	YLR344W_RPL26A	RPL26A	0.173591961	0.763132865	1
936	iYAL043C_YAL043C_PTA1	iYAL043C	YAL043C_PTA1	PTA1	0.173744811	0.763132865	1
937	iYJR009C-0_YJR010W_MET3	iYJR009C-0	YJR010W_MET3	MET3	0.173873574	0.763132865	1
938	iYJR009C-0_YJR009C_TDH2	iYJR009C-0	YJR009C_TDH2	TDH2	0.173873574	0.763132865	1
939	iYPR054W_YPR055W_SEC8	iYPR054W	YPR055W_SEC8	SEC8	0.173923162	0.763132865	1
940	iYDL084W__	iYDL084W	_		0.174282642	0.763132865	1
941	iYLR257W_YLR258W_GSY2	iYLR257W	YLR258W_GSY2	GSY2	0.174290223	0.763132865	1
942	itT(AGU)J__	itT(AGU)J	_		0.174389359	0.763132865	1
943	iYMR202W_YMR203W_TOM40	iYMR202W	YMR203W_TOM40	TOM40	0.175373106	0.763132865	1
944	iYOL040C_YOL039W_RPP2A	iYOL040C	YOL039W_RPP2A	RPP2A	0.175463977	0.763132865	1
945	iYOL040C_YOL040C_RPS15	iYOL040C	YOL040C_RPS15	RPS15	0.175463977	0.763132865	1
946	iYGR013W_YGR014W_MSB2	iYGR013W	YGR014W_MSB2	MSB2	0.175538617	0.763132865	1
947	iYHR189W_YHR190W_ERG9	iYHR189W	YHR190W_ERG9	ERG9	0.175682809	0.763132865	1
948	iYLR227C_YLR227C_ADY4	iYLR227C	YLR227C_ADY4	ADY4	0.176116014	0.763132865	1
949	iYAR035W_YAR042W_SWH1	iYAR035W	YAR042W_SWH1	SWH1	0.176242975	0.763132865	1
950	iYOR330C_YOR330C_MIP1	iYOR330C	YOR330C_MIP1	MIP1	0.176730706	0.763132865	1
951	iYJR058C_YJR059W_PTK2	iYJR058C	YJR059W_PTK2	PTK2	0.176744458	0.763132865	1
952	iYJR058C_YJR058C_APS2	iYJR058C	YJR058C_APS2	APS2	0.176744458	0.763132865	1
953	iYLR390W_YLR390W-A_CCW14	iYLR390W	YLR390W-A_CCW14	CCW14	0.177021083	0.763132865	1
954	iYBL094C_YBL094C_	iYBL094C	YBL094C_		0.177098422	0.763132865	1
955	iYOR023C_YOR024W_	iYOR023C	YOR024W_		0.177489057	0.763132865	1
956	iYOR023C_YOR023C_AHC1	iYOR023C	YOR023C_AHC1	AHC1	0.177489057	0.763132865	1
957	iYNL059C_YNL059C_ARP5	iYNL059C	YNL059C_ARP5	ARP5	0.177887598	0.763132865	1
958	iYNL301C_YNL300W_	iYNL301C	YNL300W_		0.178091013	0.763132865	1
959	iYNL301C_YNL301C_RPL18B	iYNL301C	YNL301C_RPL18B	RPL18B	0.178091013	0.763132865	1
960	iYBR113W_YBR114W_RAD16	iYBR113W	YBR114W_RAD16	RAD16	0.178147442	0.763132865	1
961	iYPR201W-1_YPR202W_	iYPR201W-1	YPR202W_		0.178164693	0.763132865	1
962	iYOR372C_YOR373W_NUD1	iYOR372C	YOR373W_NUD1	NUD1	0.17860815	0.763132865	1
963	iYOR372C_YOR372C_NDD1	iYOR372C	YOR372C_NDD1	NDD1	0.17860815	0.763132865	1
964	iYPL094C_YPL093W_NOG1	iYPL094C	YPL093W_NOG1	NOG1	0.178725393	0.763132865	1
965	iYPL094C_YPL094C_SEC62	iYPL094C	YPL094C_SEC62	SEC62	0.178725393	0.763132865	1
966	Q0200__	Q0200	_		0.178916051	0.763132865	1
967	iYNL188W_YNL187W_	iYNL188W	YNL187W_		0.179029815	0.763132865	1
968	iYML114C_YML113W_DAT1	iYML114C	YML113W_DAT1	DAT1	0.179085429	0.763132865	1
969	iYML114C_YML114C_TAF8	iYML114C	YML114C_TAF8	TAF8	0.179085429	0.763132865	1
970	iYGR192C_YGR192C_TDH3	iYGR192C	YGR192C_TDH3	TDH3	0.179159437	0.763132865	1
971	iYLL039C_YLL039C_UBI4	iYLL039C	YLL039C_UBI4	UBI4	0.179392639	0.763132865	1
972	IntQ0185A__	IntQ0185A	_		0.179446386	0.763132865	1
973	iYLR176C_YLR177W_	iYLR176C	YLR177W_		0.180124801	0.763132865	1
974	iYLR176C_YLR176C_RFX1	iYLR176C	YLR176C_RFX1	RFX1	0.180124801	0.763132865	1
975	iYLR228C-1_YLR228C_ECM22	iYLR228C-1	YLR228C_ECM22	ECM22	0.180623986	0.763132865	1
976	iYPL025C_YPL024W_NCE4	iYPL025C	YPL024W_NCE4	NCE4	0.180786968	0.763132865	1
977	iYPL025C_YPL025C_	iYPL025C	YPL025C_		0.180786968	0.763132865	1
978	iYLL035W__	iYLL035W	_		0.18130129	0.763132865	1
979	iYDL086W_YDL085W_NDE2	iYDL086W	YDL085W_NDE2	NDE2	0.181309113	0.763132865	1
980	iYOR052C_YOR053W_	iYOR052C	YOR053W_		0.181525395	0.763132865	1
981	iYOR052C_YOR052C_	iYOR052C	YOR052C_		0.181525395	0.763132865	1
982	iYOR222W_YOR223W_	iYOR222W	YOR223W_		0.181601457	0.763132865	1
983	iYJR104C_YJR105W_ADO1	iYJR104C	YJR105W_ADO1	ADO1	0.181748445	0.763132865	1
984	iYJR104C_YJR104C_SOD1	iYJR104C	YJR104C_SOD1	SOD1	0.181748445	0.763132865	1
985	iYDR279W_YDR280W_RRP45	iYDR279W	YDR280W_RRP45	RRP45	0.181784887	0.763132865	1
986	iYIR011C_YIR012W_SQT1	iYIR011C	YIR012W_SQT1	SQT1	0.182234459	0.763132865	1
987	iYIR011C_YIR011C_STS1	iYIR011C	YIR011C_STS1	STS1	0.182234459	0.763132865	1
988	iYNL118C_YNL117W_MLS1	iYNL118C	YNL117W_MLS1	MLS1	0.182252229	0.763132865	1
989	iYNL118C_YNL118C_DCP2	iYNL118C	YNL118C_DCP2	DCP2	0.182252229	0.763132865	1
990	iYIL119C-1_YIL118W_RHO3	iYIL119C-1	YIL118W_RHO3	RHO3	0.182439014	0.763132865	1
991	iYIL119C-1_YIL119C_RPI1	iYIL119C-1	YIL119C_RPI1	RPI1	0.182439014	0.763132865	1
992	iYKL091C_YKL090W_CUE2	iYKL091C	YKL090W_CUE2	CUE2	0.182641517	0.763132865	1
993	iYKL091C_YKL091C_	iYKL091C	YKL091C_		0.182641517	0.763132865	1
994	iYGR194C_YGR195W_SKI6	iYGR194C	YGR195W_SKI6	SKI6	0.182788551	0.763132865	1
995	iYGR194C_YGR194C_XKS1	iYGR194C	YGR194C_XKS1	XKS1	0.182788551	0.763132865	1
996	iYBR250W_YBR251W_MRPS5	iYBR250W	YBR251W_MRPS5	MRPS5	0.18301134	0.763132865	1
997	iYMR302C_YMR302C_PRP12	iYMR302C	YMR302C_PRP12	PRP12	0.183393664	0.763132865	1
998	iYPL013C_YPL012W_RRP12	iYPL013C	YPL012W_RRP12	RRP12	0.183738702	0.763132865	1
999	iYPL013C_YPL013C_MRPS16	iYPL013C	YPL013C_MRPS16	MRPS16	0.183738702	0.763132865	1
1000	iYIR006C_YIR006C_PAN1	iYIR006C	YIR006C_PAN1	PAN1	0.18375602	0.763132865	1
1001	iYCR045C_YCR045C_	iYCR045C	YCR045C_		0.184071472	0.763132865	1
1002	iYBL050W_YBL049W_MOH1	iYBL050W	YBL049W_MOH1	MOH1	0.184422762	0.763132865	1
1003	iYPL014W__	iYPL014W	_		0.184462451	0.763132865	1
1004	iSNR47__	iSNR47	_		0.184662315	0.763132865	1
1005	iYOL099C_YOL099C_	iYOL099C	YOL099C_		0.184795825	0.763132865	1
1006	iYPL109C_YPL108W_	iYPL109C	YPL108W_		0.184823288	0.763132865	1
1007	iYPL109C_YPL109C_	iYPL109C	YPL109C_		0.184823288	0.763132865	1
1008	iYPR198W-1__	iYPR198W-1	_		0.184897925	0.763132865	1
1009	iYPR164W_YPR165W_RHO1	iYPR164W	YPR165W_RHO1	RHO1	0.185062368	0.763132865	1
1010	iYER072W_YER073W_ALD5	iYER072W	YER073W_ALD5	ALD5	0.185133903	0.763132865	1
1011	iYIL163C_YIL162W_SUC2	iYIL163C	YIL162W_SUC2	SUC2	0.185527079	0.763132865	1
1012	iYIL163C_YIL163C_	iYIL163C	YIL163C_		0.185527079	0.763132865	1
1013	iYGR117C_YGR118W_RPS23A	iYGR117C	YGR118W_RPS23A	RPS23A	0.18572676	0.763132865	1
1014	iYGR117C_YGR117C_	iYGR117C	YGR117C_		0.18572676	0.763132865	1
1015	iYJL225C-0_YJL225C_	iYJL225C-0	YJL225C_		0.186179616	0.763132865	1
1016	iYPR137W__	iYPR137W	_		0.186232078	0.763132865	1
1017	iYDL072C_YDL072C_	iYDL072C	YDL072C_		0.186820915	0.763132865	1
1018	iYLR412W-1_YLR413W_	iYLR412W-1	YLR413W_		0.187073494	0.763132865	1
1019	itP(UGG)N1_YNL042W_	itP(UGG)N1	YNL042W_		0.187204808	0.763132865	1
1020	iYNL027W_YNL026W_SAM50	iYNL027W	YNL026W_SAM50	SAM50	0.187236851	0.763132865	1
1021	iYPL042C_YPL042C_SSN3	iYPL042C	YPL042C_SSN3	SSN3	0.187284477	0.763132865	1
1022	iYPR165W__	iYPR165W	_		0.187407939	0.763132865	1
1023	iYOR010C-0_YOR011W_AUS1	iYOR010C-0	YOR011W_AUS1	AUS1	0.187465283	0.763132865	1
1024	iYOR010C-0_YOR010C_TIR2	iYOR010C-0	YOR010C_TIR2	TIR2	0.187465283	0.763132865	1
1025	iYGR077C_YGR077C_PEX8	iYGR077C	YGR077C_PEX8	PEX8	0.187501726	0.763132865	1
1026	iYHR151C_YHR152W_SPO12	iYHR151C	YHR152W_SPO12	SPO12	0.187876361	0.763132865	1
1027	iYHR151C_YHR151C_	iYHR151C	YHR151C_		0.187876361	0.763132865	1
1028	iYMRWdelta12__	iYMRWdelta12	_		0.187946743	0.763132865	1
1029	iYBL055C_YBL054W_	iYBL055C	YBL054W_		0.188382999	0.763418973	1
1030	iYBL055C_YBL055C_	iYBL055C	YBL055C_		0.188382999	0.763418973	1
1031	iSNR48_YGR060W_ERG25	iSNR48	YGR060W_ERG25	ERG25	0.189668164	0.767777589	1
1032	iYKL044W_YKL043W_PHD1	iYKL044W	YKL043W_PHD1	PHD1	0.189882102	0.767777589	1
1033	iYMR225C_YMR225C_MRPL44	iYMR225C	YMR225C_MRPL44	MRPL44	0.190121516	0.767777589	1
1034	Q0195__	Q0195	_		0.190492733	0.767777589	1
1035	iYLR099C_YLR100W_ERG27	iYLR099C	YLR100W_ERG27	ERG27	0.190562183	0.767777589	1
1036	iYLR099C_YLR099C_ICT1	iYLR099C	YLR099C_ICT1	ICT1	0.190562183	0.767777589	1
1037	iYJR133W__	iYJR133W	_		0.191200526	0.76790337	1
1038	iYOL027C_YOL027C_MDM38	iYOL027C	YOL027C_MDM38	MDM38	0.19128458	0.76790337	1
1039	iYMRWdelta21__	iYMRWdelta21	_		0.1914757	0.76790337	1
1040	iYHR057C_YHR057C_CPR2	iYHR057C	YHR057C_CPR2	CPR2	0.191752215	0.76790337	1
1041	iYJL102W__	iYJL102W	_		0.191939986	0.76790337	1
1042	iSNR59__	iSNR59	_		0.192358183	0.76790337	1
1043	iYMR038C_YMR038C_CCS1	iYMR038C	YMR038C_CCS1	CCS1	0.192761691	0.76790337	1
1044	iYDR090C_YDR090C_	iYDR090C	YDR090C_		0.192769105	0.76790337	1
1045	iYGL163C-1_YGL162W_SUT1	iYGL163C-1	YGL162W_SUT1	SUT1	0.192836672	0.76790337	1
1046	iYGL163C-1_YGL163C_RAD54	iYGL163C-1	YGL163C_RAD54	RAD54	0.192836672	0.76790337	1
1047	iYHR031C_YHR032W_	iYHR031C	YHR032W_		0.193402027	0.76790337	1
1048	iYHR031C_YHR031C_RRM3	iYHR031C	YHR031C_RRM3	RRM3	0.193402027	0.76790337	1
1049	itR(ACG)L__	itR(ACG)L	_		0.193776783	0.76790337	1
1050	iYPR076W__	iYPR076W	_		0.193788202	0.76790337	1
1051	iYHR047C-0_YHR048W_	iYHR047C-0	YHR048W_		0.193799841	0.76790337	1
1052	iYHR047C-0_YHR047C_AAP1'	iYHR047C-0	YHR047C_AAP1'	AAP1'	0.193799841	0.76790337	1
1053	iYML013C-A_YML012W_ERV25	iYML013C-A	YML012W_ERV25	ERV25	0.19390487	0.76790337	1
1054	iYML013C-A_YML013C-A_	iYML013C-A	YML013C-A_		0.19390487	0.76790337	1
1055	iYIL019W_YIL018W_RPL2B	iYIL019W	YIL018W_RPL2B	RPL2B	0.194295505	0.768721028	1
1056	iYPL029W_YPL028W_ERG10	iYPL029W	YPL028W_ERG10	ERG10	0.19462974	0.769314205	1
1057	iYNL178W__	iYNL178W	_		0.195649717	0.772614231	1
1058	iYKR101W-1_YKR102W_FLO10	iYKR101W-1	YKR102W_FLO10	FLO10	0.196280466	0.772653694	1
1059	iYJL199C_YJL198W_PHO90	iYJL199C	YJL198W_PHO90	PHO90	0.196671065	0.772653694	1
1060	iYJL199C_YJL199C_MBB1	iYJL199C	YJL199C_MBB1	MBB1	0.196671065	0.772653694	1
1061	iYMR255W__	iYMR255W	_		0.19684857	0.772653694	1
1062	iYERWdelta12__	iYERWdelta12	_		0.197091979	0.772653694	1
1063	itP(AGG)N__	itP(AGG)N	_		0.197119122	0.772653694	1
1064	iYER149C_YER150W_SPI1	iYER149C	YER150W_SPI1	SPI1	0.197142074	0.772653694	1
1065	iYER149C_YER149C_PEA2	iYER149C	YER149C_PEA2	PEA2	0.197142074	0.772653694	1
1066	iYNL124W_YNL123W_	iYNL124W	YNL123W_		0.197485483	0.772653694	1
1067	iYPL272C-0_YPL271W_ATP15	iYPL272C-0	YPL271W_ATP15	ATP15	0.198010971	0.772653694	1
1068	iYPL272C-0_YPL272C_	iYPL272C-0	YPL272C_		0.198010971	0.772653694	1
1069	iYLR103C_YLR104W_	iYLR103C	YLR104W_		0.198149797	0.772653694	1
1070	iYLR103C_YLR103C_CDC45	iYLR103C	YLR103C_CDC45	CDC45	0.198149797	0.772653694	1
1071	iYDR360W__	iYDR360W	_		0.198251229	0.772653694	1
1072	iYOR002W_YOR003W_YSP3	iYOR002W	YOR003W_YSP3	YSP3	0.199045615	0.773221836	1
1073	iYJR045C_YJR046W_TAH11	iYJR045C	YJR046W_TAH11	TAH11	0.199476807	0.773221836	1
1074	iYJR045C_YJR045C_SSC1	iYJR045C	YJR045C_SSC1	SSC1	0.199476807	0.773221836	1
1075	iYOR204W__	iYOR204W	_		0.199826822	0.773221836	1
1076	iYHR007C_YHR007C_ERG11	iYHR007C	YHR007C_ERG11	ERG11	0.199948671	0.773221836	1
1077	iYGL211W_YGL210W_YPT32	iYGL211W	YGL210W_YPT32	YPT32	0.199957736	0.773221836	1
1078	iYDR319C_YDR319C_	iYDR319C	YDR319C_		0.200338402	0.773221836	1
1079	iYML052W_YML051W_GAL80	iYML052W	YML051W_GAL80	GAL80	0.200393626	0.773221836	1
1080	iYNL239W_YNL238W_KEX2	iYNL239W	YNL238W_KEX2	KEX2	0.200408513	0.773221836	1
1081	Q0075__	Q0075	_		0.200554806	0.773221836	1
1082	iYNL151C_YNL150W_	iYNL151C	YNL150W_		0.200725479	0.773221836	1
1083	iYNL151C_YNL151C_RPC31	iYNL151C	YNL151C_RPC31	RPC31	0.200725479	0.773221836	1
1084	Q0180__	Q0180	_		0.202596099	0.773221836	1
1085	iYBR076W__	iYBR076W	_		0.202812938	0.773221836	1
1086	iYOR194C_YOR195W_SLK19	iYOR194C	YOR195W_SLK19	SLK19	0.202818562	0.773221836	1
1087	iYOR194C_YOR194C_TOA1	iYOR194C	YOR194C_TOA1	TOA1	0.202818562	0.773221836	1
1088	iYDR534C-0_YDR534C_FIT1	iYDR534C-0	YDR534C_FIT1	FIT1	0.202946168	0.773221836	1
1089	iYLR008C_YLR009W_RLP24	iYLR008C	YLR009W_RLP24	RLP24	0.203021844	0.773221836	1
1090	iYLR008C_YLR008C_PAM18	iYLR008C	YLR008C_PAM18	PAM18	0.203021844	0.773221836	1
1091	iYER011W__	iYER011W	_		0.203057409	0.773221836	1
1092	iYLR404W_YLR405W_DUS4	iYLR404W	YLR405W_DUS4	DUS4	0.203497902	0.773221836	1
1093	iYHR008C_YHR008C_SOD2	iYHR008C	YHR008C_SOD2	SOD2	0.203723822	0.773221836	1
1094	iYNR054C-1_YNR054C_	iYNR054C-1	YNR054C_		0.203778337	0.773221836	1
1095	itM(CAU)P_YPL111W_CAR1	itM(CAU)P	YPL111W_CAR1	CAR1	0.204754046	0.773221836	1
1096	iYPL226W_YPL225W_	iYPL226W	YPL225W_		0.204915909	0.773221836	1
1097	iSNR4__	iSNR4	_		0.205196025	0.773221836	1
1098	iYMRWdelta16__	iYMRWdelta16	_		0.205377762	0.773221836	1
1099	iYOR316C-0_YOR317W_FAA1	iYOR316C-0	YOR317W_FAA1	FAA1	0.20540015	0.773221836	1
1100	iYOR316C-0_YOR316C_COT1	iYOR316C-0	YOR316C_COT1	COT1	0.20540015	0.773221836	1
1101	iYIL172C_YIL171W_	iYIL172C	YIL171W_		0.205688807	0.773221836	1
1102	iYIL172C_YIL172C_	iYIL172C	YIL172C_		0.205688807	0.773221836	1
1103	iYLR189C_YLR190W_MMR1	iYLR189C	YLR190W_MMR1	MMR1	0.205905042	0.773221836	1
1104	iYLR189C_YLR189C_ATG26	iYLR189C	YLR189C_ATG26	ATG26	0.205905042	0.773221836	1
1105	iYJL122W__	iYJL122W	_		0.205969201	0.773221836	1
1106	iYHRCdelta11_YHR146W_CRP1	iYHRCdelta11	YHR146W_CRP1	CRP1	0.206250133	0.773221836	1
1107	iYGL072C_YGL071W_RCS1	iYGL072C	YGL071W_RCS1	RCS1	0.206398109	0.773221836	1
1108	iYGL072C_YGL072C_	iYGL072C	YGL072C_		0.206398109	0.773221836	1
1109	iYNR036C_YNR036C_	iYNR036C	YNR036C_		0.206506962	0.773221836	1
1110	iYAR020C-0_YAR020C_PAU7	iYAR020C-0	YAR020C_PAU7	PAU7	0.206640434	0.773221836	1
1111	iYMR240C_YMR241W_YHM2	iYMR240C	YMR241W_YHM2	YHM2	0.206648152	0.773221836	1
1112	iYMR240C_YMR240C_CUS1	iYMR240C	YMR240C_CUS1	CUS1	0.206648152	0.773221836	1
1113	iYNL289W-1_YNL288W_CAF40	iYNL289W-1	YNL288W_CAF40	CAF40	0.206754283	0.773221836	1
1114	iYKL073W_YKL072W_STB6	iYKL073W	YKL072W_STB6	STB6	0.206933698	0.773221836	1
1115	iYPL058C-0_YPL058C_PDR12	iYPL058C-0	YPL058C_PDR12	PDR12	0.207825895	0.773221836	1
1116	iCEN16_YPR001W_CIT3	iCEN16	YPR001W_CIT3	CIT3	0.207989581	0.773221836	1
1117	iYLR162W-0__	iYLR162W-0	_		0.208050621	0.773221836	1
1118	itD(GUC)J2_YJL045W_	itD(GUC)J2	YJL045W_		0.208065192	0.773221836	1
1119	iYPR021C_YPR021C_AGC1	iYPR021C	YPR021C_AGC1	AGC1	0.208099822	0.773221836	1
1120	iYJR147W_YJR148W_BAT2	iYJR147W	YJR148W_BAT2	BAT2	0.208932686	0.773221836	1
1121	iYLRCdelta9__	iYLRCdelta9	_		0.209569167	0.773221836	1
1122	iYDR275W__	iYDR275W	_		0.209639126	0.773221836	1
1123	iYLR461W-0_YLR462W_	iYLR461W-0	YLR462W_		0.209716166	0.773221836	1
1124	iYJL118W_YJL117W_PHO86	iYJL118W	YJL117W_PHO86	PHO86	0.209946825	0.773221836	1
1125	iYLR414C_YLR414C_	iYLR414C	YLR414C_		0.210451822	0.773221836	1
1126	iYDR273W__	iYDR273W	_		0.210669739	0.773221836	1
1127	iYOR381W-0_YOR382W_FIT2	iYOR381W-0	YOR382W_FIT2	FIT2	0.210854148	0.773221836	1
1128	iYPL168W__	iYPL168W	_		0.21118515	0.773221836	1
1129	iYGR161C-1_YGR161C_RTS3	iYGR161C-1	YGR161C_RTS3	RTS3	0.21183026	0.773221836	1
1130	iYJR094C-0_YJR094W-A_RPL43B	iYJR094C-0	YJR094W-A_RPL43B	RPL43B	0.212013563	0.773221836	1
1131	iYJR094C-0_YJR094C_IME1	iYJR094C-0	YJR094C_IME1	IME1	0.212013563	0.773221836	1
1132	iYPL170W__	iYPL170W	_		0.21208119	0.773221836	1
1133	iYFL047W_YFL046W_	iYFL047W	YFL046W_		0.212082509	0.773221836	1
1134	iYKR075C-0_YKR076W_ECM4	iYKR075C-0	YKR076W_ECM4	ECM4	0.212565335	0.773221836	1
1135	iYKR075C-0_YKR075C_	iYKR075C-0	YKR075C_		0.212565335	0.773221836	1
1136	iYBR125C_YBR125C_PTC4	iYBR125C	YBR125C_PTC4	PTC4	0.213089922	0.773221836	1
1137	iYKL193C_YKL193C_SDS22	iYKL193C	YKL193C_SDS22	SDS22	0.213166445	0.773221836	1
1138	iYNR048W__	iYNR048W	_		0.213426192	0.773221836	1
1139	iYPL110C_YPL110C_	iYPL110C	YPL110C_		0.213448965	0.773221836	1
1140	iYOR201C_YOR202W_HIS3	iYOR201C	YOR202W_HIS3	HIS3	0.213946931	0.773221836	1
1141	iYOR201C_YOR201C_PET56	iYOR201C	YOR201C_PET56	PET56	0.213946931	0.773221836	1
1142	iYOR230W_YOR231W_MKK1	iYOR230W	YOR231W_MKK1	MKK1	0.214125447	0.773221836	1
1143	iYPL258C_YPL258C_THI21	iYPL258C	YPL258C_THI21	THI21	0.214264157	0.773221836	1
1144	iYER168C_YER169W_RPH1	iYER168C	YER169W_RPH1	RPH1	0.214773526	0.773221836	1
1145	iYER168C_YER168C_CCA1	iYER168C	YER168C_CCA1	CCA1	0.214773526	0.773221836	1
1146	iYGL163C-0_YGL162W_SUT1	iYGL163C-0	YGL162W_SUT1	SUT1	0.214803068	0.773221836	1
1147	iYGL163C-0_YGL163C_RAD54	iYGL163C-0	YGL163C_RAD54	RAD54	0.214803068	0.773221836	1
1148	iYDR261C-0_YDR261C_EXG2	iYDR261C-0	YDR261C_EXG2	EXG2	0.215104015	0.773221836	1
1149	iYPR154W__	iYPR154W	_		0.215518698	0.773221836	1
1150	iYDR451C_YDR452W_PPN1	iYDR451C	YDR452W_PPN1	PPN1	0.216133435	0.773221836	1
1151	iYDR451C_YDR451C_YHP1	iYDR451C	YDR451C_YHP1	YHP1	0.216133435	0.773221836	1
1152	iYDR299W__	iYDR299W	_		0.216248886	0.773221836	1
1153	iYDR328C_YDR328C_SKP1	iYDR328C	YDR328C_SKP1	SKP1	0.216375918	0.773221836	1
1154	iYIL023C_YIL022W_TIM44	iYIL023C	YIL022W_TIM44	TIM44	0.216415416	0.773221836	1
1155	iYIL023C_YIL023C_	iYIL023C	YIL023C_		0.216415416	0.773221836	1
1156	iYMR191W_YMR192W_APP2	iYMR191W	YMR192W_APP2	APP2	0.216474688	0.773221836	1
1157	iYOL086C_YOL086C_ADH1	iYOL086C	YOL086C_ADH1	ADH1	0.216522316	0.773221836	1
1158	iYPL272C-1_YPL271W_ATP15	iYPL272C-1	YPL271W_ATP15	ATP15	0.216846302	0.773221836	1
1159	iYPL272C-1_YPL272C_	iYPL272C-1	YPL272C_		0.216846302	0.773221836	1
1160	iYGR042W__	iYGR042W	_		0.216978339	0.773221836	1
1161	iYMR007W__	iYMR007W	_		0.217107716	0.773221836	1
1162	iYAL046C_YAL046C_	iYAL046C	YAL046C_		0.217202774	0.773221836	1
1163	iYIL065C_YIL064W_	iYIL065C	YIL064W_		0.217369228	0.773221836	1
1164	iYIL065C_YIL065C_FIS1	iYIL065C	YIL065C_FIS1	FIS1	0.217369228	0.773221836	1
1165	iYML120C_YML119W_	iYML120C	YML119W_		0.217370369	0.773221836	1
1166	iYML120C_YML120C_NDI1	iYML120C	YML120C_NDI1	NDI1	0.217370369	0.773221836	1
1167	iYMR082C-0_YMR083W_ADH3	iYMR082C-0	YMR083W_ADH3	ADH3	0.217705569	0.773221836	1
1168	iYMR082C-0_YMR082C_	iYMR082C-0	YMR082C_		0.217705569	0.773221836	1
1169	iYDR160W_YDR161W_	iYDR160W	YDR161W_		0.217795594	0.773221836	1
1170	iYHR213W-0_YHR214W_	iYHR213W-0	YHR214W_		0.21799466	0.773221836	1
1171	iYGR096W_YGR097W_ASK10	iYGR096W	YGR097W_ASK10	ASK10	0.218046829	0.773221836	1
1172	iYNL337W_YNL336W_COS1	iYNL337W	YNL336W_COS1	COS1	0.218334687	0.773221836	1
1173	iYJR073C_YJR074W_MOG1	iYJR073C	YJR074W_MOG1	MOG1	0.218980939	0.773221836	1
1174	iYJR073C_YJR073C_OPI3	iYJR073C	YJR073C_OPI3	OPI3	0.218980939	0.773221836	1
1175	iYIR015W_YIR016W_	iYIR015W	YIR016W_		0.219061687	0.773221836	1
1176	iYFL062W-1_YFL061W_	iYFL062W-1	YFL061W_		0.219199053	0.773221836	1
1177	iYMR148W_YMR149W_SWP1	iYMR148W	YMR149W_SWP1	SWP1	0.219221896	0.773221836	1
1178	iYLR108C_YLR109W_AHP1	iYLR108C	YLR109W_AHP1	AHP1	0.219403519	0.773221836	1
1179	iYLR108C_YLR108C_	iYLR108C	YLR108C_		0.219403519	0.773221836	1
1180	iYLR304C_YLR304C_ACO1	iYLR304C	YLR304C_ACO1	ACO1	0.219445626	0.773221836	1
1181	iYMR310C_YMR310C_	iYMR310C	YMR310C_		0.219507718	0.773221836	1
1182	iYLR191W__	iYLR191W	_		0.219508114	0.773221836	1
1183	iYPRCdelta13__	iYPRCdelta13	_		0.219923843	0.773221836	1
1184	iYPL130W_YPL129W_TAF14	iYPL130W	YPL129W_TAF14	TAF14	0.22004504	0.773221836	1
1185	iYLR104W__	iYLR104W	_		0.22089162	0.773221836	1
1186	iYMR174C_YMR175W_SIP18	iYMR174C	YMR175W_SIP18	SIP18	0.221446705	0.773221836	1
1187	iYMR174C_YMR174C_PAI3	iYMR174C	YMR174C_PAI3	PAI3	0.221446705	0.773221836	1
1188	iYHR049C-A_YHR050W_SMF2	iYHR049C-A	YHR050W_SMF2	SMF2	0.22167655	0.773221836	1
1189	iYHR049C-A_YHR049C-A_	iYHR049C-A	YHR049C-A_		0.22167655	0.773221836	1
1190	Q0225__	Q0225	_		0.221891379	0.773221836	1
1191	iYLR148W__	iYLR148W	_		0.221964851	0.773221836	1
1192	iYLR205C_YLR206W_ENT2	iYLR205C	YLR206W_ENT2	ENT2	0.22200705	0.773221836	1
1193	iYLR205C_YLR205C_HMX1	iYLR205C	YLR205C_HMX1	HMX1	0.22200705	0.773221836	1
1194	iYNL153C_YNL152W_	iYNL153C	YNL152W_		0.222643489	0.773221836	1
1195	iYNL153C_YNL153C_GIM3	iYNL153C	YNL153C_GIM3	GIM3	0.222643489	0.773221836	1
1196	iYPL266W_YPL265W_DIP5	iYPL266W	YPL265W_DIP5	DIP5	0.222869539	0.773221836	1
1197	iYPL037C_YPL036W_PMA2	iYPL037C	YPL036W_PMA2	PMA2	0.222975514	0.773221836	1
1198	iYPL037C_YPL037C_EGD1	iYPL037C	YPL037C_EGD1	EGD1	0.222975514	0.773221836	1
1199	iYIR009W_YIR010W_DSN1	iYIR009W	YIR010W_DSN1	DSN1	0.22312284	0.773221836	1
1200	iYJL094C_YJL094C_KHA1	iYJL094C	YJL094C_KHA1	KHA1	0.223194993	0.773221836	1
1201	iYOR127W__	iYOR127W	_		0.223949598	0.773221836	1
1202	iYDL137W_YDL136W_RPL35B	iYDL137W	YDL136W_RPL35B	RPL35B	0.224667679	0.773221836	1
1203	iYFR004W__	iYFR004W	_		0.224723805	0.773221836	1
1204	iYNL309W__	iYNL309W	_		0.225198657	0.773221836	1
1205	iYJL027C_YJL026W_RNR2	iYJL027C	YJL026W_RNR2	RNR2	0.225267979	0.773221836	1
1206	iYJL027C_YJL027C_	iYJL027C	YJL027C_		0.225267979	0.773221836	1
1207	iYGR180C_YGR180C_RNR4	iYGR180C	YGR180C_RNR4	RNR4	0.22558983	0.773221836	1
1208	iYBL006C_YBL005W_PDR3	iYBL006C	YBL005W_PDR3	PDR3	0.225692029	0.773221836	1
1209	iYBL006C_YBL006C_LDB7	iYBL006C	YBL006C_LDB7	LDB7	0.225692029	0.773221836	1
1210	iYOR095C_YOR096W_RPS7A	iYOR095C	YOR096W_RPS7A	RPS7A	0.225987342	0.773221836	1
1211	iYOR095C_YOR095C_RKI1	iYOR095C	YOR095C_RKI1	RKI1	0.225987342	0.773221836	1
1212	iYML089C_YML088W_UFO1	iYML089C	YML088W_UFO1	UFO1	0.226106452	0.773221836	1
1213	iYML089C_YML089C_	iYML089C	YML089C_		0.226106452	0.773221836	1
1214	iYOL021C_YOL020W_TAT2	iYOL021C	YOL020W_TAT2	TAT2	0.226109659	0.773221836	1
1215	iYOL021C_YOL021C_DIS3	iYOL021C	YOL021C_DIS3	DIS3	0.226109659	0.773221836	1
1216	iYPL026C_YPL026C_SKS1	iYPL026C	YPL026C_SKS1	SKS1	0.226347559	0.773221836	1
1217	iYNL112W__	iYNL112W	_		0.226415554	0.773221836	1
1218	iYOR300W_YOR301W_RAX1	iYOR300W	YOR301W_RAX1	RAX1	0.226417465	0.773221836	1
1219	iYDL169C_YDL168W_SFA1	iYDL169C	YDL168W_SFA1	SFA1	0.226513544	0.773221836	1
1220	iYDL169C_YDL169C_UGX2	iYDL169C	YDL169C_UGX2	UGX2	0.226513544	0.773221836	1
1221	iYPR191W_YPR192W_AQY1	iYPR191W	YPR192W_AQY1	AQY1	0.226807727	0.773221836	1
1222	iYML087C_YML087C_	iYML087C	YML087C_		0.226946994	0.773221836	1
1223	itG(UCC)O__	itG(UCC)O	_		0.226990954	0.773221836	1
1224	iYNL305C_YNL304W_YPT11	iYNL305C	YNL304W_YPT11	YPT11	0.227691559	0.773221836	1
1225	iYNL305C_YNL305C_	iYNL305C	YNL305C_		0.227691559	0.773221836	1
1226	iYDR108W__	iYDR108W	_		0.228055558	0.773221836	1
1227	iYLR346C_YLR346C_	iYLR346C	YLR346C_		0.228239931	0.773221836	1
1228	iYHR043C_YHR043C_DOG2	iYHR043C	YHR043C_DOG2	DOG2	0.22825428	0.773221836	1
1229	iYDL076C_YDL075W_RPL31A	iYDL076C	YDL075W_RPL31A	RPL31A	0.228551968	0.773221836	1
1230	iYDL076C_YDL076C_RXT3	iYDL076C	YDL076C_RXT3	RXT3	0.228551968	0.773221836	1
1231	iYHL020C_YHL020C_OPI1	iYHL020C	YHL020C_OPI1	OPI1	0.228804273	0.773221836	1
1232	iYIL102C_YIL102C_	iYIL102C	YIL102C_		0.22916247	0.773221836	1
1233	iYIL109C_YIL108W_	iYIL109C	YIL108W_		0.229318952	0.773221836	1
1234	iYIL109C_YIL109C_SEC24	iYIL109C	YIL109C_SEC24	SEC24	0.229318952	0.773221836	1
1235	itP(UGG)L-0_YLL025W_	itP(UGG)L-0	YLL025W_		0.22959784	0.773221836	1
1236	iYBRWdelta17__	iYBRWdelta17	_		0.230172435	0.773221836	1
1237	iYLR297W__	iYLR297W	_		0.230656912	0.773221836	1
1238	iYML026C_YML026C_RPS18B	iYML026C	YML026C_RPS18B	RPS18B	0.230843535	0.773221836	1
1239	iYKL181W_YKL180W_RPL17A	iYKL181W	YKL180W_RPL17A	RPL17A	0.231400664	0.773221836	1
1240	iYPL010W__	iYPL010W	_		0.231816986	0.773221836	1
1241	iYCL073C_YCL069W_	iYCL073C	YCL069W_		0.232051459	0.773221836	1
1242	iYCL073C_YCL073C_	iYCL073C	YCL073C_		0.232051459	0.773221836	1
1243	iYER091C-A_YER092W_IES5	iYER091C-A	YER092W_IES5	IES5	0.232314426	0.773221836	1
1244	iYER091C-A_YER091C-A_	iYER091C-A	YER091C-A_		0.232314426	0.773221836	1
1245	iYGL181W_YGL180W_ATG1	iYGL181W	YGL180W_ATG1	ATG1	0.232715341	0.773221836	1
1246	RDN37-1A__	RDN37-1A	_		0.23301305	0.773221836	1
1247	iYMR226C_YMR226C_	iYMR226C	YMR226C_		0.23307683	0.773221836	1
1248	iYOL052C_YOL051W_GAL11	iYOL052C	YOL051W_GAL11	GAL11	0.233196556	0.773221836	1
1249	iYOL052C_YOL052C_SPE2	iYOL052C	YOL052C_SPE2	SPE2	0.233196556	0.773221836	1
1250	iYLR172C_YLR173W_	iYLR172C	YLR173W_		0.23323528	0.773221836	1
1251	iYLR172C_YLR172C_DPH5	iYLR172C	YLR172C_DPH5	DPH5	0.23323528	0.773221836	1
1252	iYPR059C_YPR059C_	iYPR059C	YPR059C_		0.233318947	0.773221836	1
1253	iYJR080C_YJR080C_	iYJR080C	YJR080C_		0.233355078	0.773221836	1
1254	iYKL133C_YKL133C_	iYKL133C	YKL133C_		0.233502852	0.773221836	1
1255	iYJL106W-1_YJL105W_SET4	iYJL106W-1	YJL105W_SET4	SET4	0.23353881	0.773221836	1
1256	itM(CAU)C__	itM(CAU)C	_		0.233642594	0.773221836	1
1257	itQ(CUG)M__	itQ(CUG)M	_		0.234135403	0.773221836	1
1258	iYJL044C_YJL043W_	iYJL044C	YJL043W_		0.234172894	0.773221836	1
1259	iYJL044C_YJL044C_GYP6	iYJL044C	YJL044C_GYP6	GYP6	0.234172894	0.773221836	1
1260	iYPL023C_YPL022W_RAD1	iYPL023C	YPL022W_RAD1	RAD1	0.234193898	0.773221836	1
1261	iYPL023C_YPL023C_MET12	iYPL023C	YPL023C_MET12	MET12	0.234193898	0.773221836	1
1262	iYKL026C_YKL026C_GPX1	iYKL026C	YKL026C_GPX1	GPX1	0.234316641	0.773221836	1
1263	itG(GCC)O2__	itG(GCC)O2	_		0.234805146	0.773221836	1
1264	iTLC1__	iTLC1	_		0.234968502	0.773221836	1
1265	iYOR265W_YOR266W_PNT1	iYOR265W	YOR266W_PNT1	PNT1	0.235659688	0.773221836	1
1266	iYDR245W_YDR246W_TRS23	iYDR245W	YDR246W_TRS23	TRS23	0.235829299	0.773221836	1
1267	iYGL235W_YGL234W_ADE5,7	iYGL235W	YGL234W_ADE5,7	ADE5,7	0.235850855	0.773221836	1
1268	iYOL122C_YOL122C_SMF1	iYOL122C	YOL122C_SMF1	SMF1	0.236254798	0.773221836	1
1269	iYNL096C_YNL096C_RPS7B	iYNL096C	YNL096C_RPS7B	RPS7B	0.236903413	0.773221836	1
1270	iYOR008C-A_YOR009W_TIR4	iYOR008C-A	YOR009W_TIR4	TIR4	0.237128666	0.773221836	1
1271	iYOR008C-A_YOR008C-A_	iYOR008C-A	YOR008C-A_		0.237128666	0.773221836	1
1272	iYGRWdelta22__	iYGRWdelta22	_		0.237257711	0.773221836	1
1273	iYJR025C_YJR025C_BNA1	iYJR025C	YJR025C_BNA1	BNA1	0.237356207	0.773221836	1
1274	iYDR085C_YDR085C_AFR1	iYDR085C	YDR085C_AFR1	AFR1	0.237656295	0.773221836	1
1275	Q0185D__	Q0185D	_		0.238166387	0.773221836	1
1276	iYOL124C_YOL123W_HRP1	iYOL124C	YOL123W_HRP1	HRP1	0.238443865	0.773221836	1
1277	iYOL124C_YOL124C_	iYOL124C	YOL124C_		0.238443865	0.773221836	1
1278	iYHR127W_YHR128W_FUR1	iYHR127W	YHR128W_FUR1	FUR1	0.238869137	0.773221836	1
1279	iYGR280C_YGR281W_YOR1	iYGR280C	YGR281W_YOR1	YOR1	0.239654802	0.773221836	1
1280	iYGR280C_YGR280C_PXR1	iYGR280C	YGR280C_PXR1	PXR1	0.239654802	0.773221836	1
1281	iYLR247C_YLR248W_RCK2	iYLR247C	YLR248W_RCK2	RCK2	0.239826197	0.773221836	1
1282	iYLR247C_YLR247C_	iYLR247C	YLR247C_		0.239826197	0.773221836	1
1283	iYOLWdelta5_YOL103W_ITR2	iYOLWdelta5	YOL103W_ITR2	ITR2	0.23994409	0.773221836	1
1284	iYKL192C_YKL191W_DPH2	iYKL192C	YKL191W_DPH2	DPH2	0.240001083	0.773221836	1
1285	iYKL192C_YKL192C_ACP1	iYKL192C	YKL192C_ACP1	ACP1	0.240001083	0.773221836	1
1286	iYER143W__	iYER143W	_		0.240074883	0.773221836	1
1287	iYNL184C_YNL184C_	iYNL184C	YNL184C_		0.240180503	0.773221836	1
1288	iYBR085W-0__	iYBR085W-0	_		0.240297714	0.773221836	1
1289	iYLR368W_YLR369W_SSQ1	iYLR368W	YLR369W_SSQ1	SSQ1	0.2403753	0.773221836	1
1290	iYHR123W_YHR124W_NDT80	iYHR123W	YHR124W_NDT80	NDT80	0.240447231	0.773221836	1
1291	iYORWdelta17__	iYORWdelta17	_		0.241579681	0.773221836	1
1292	iYJR112W__	iYJR112W	_		0.24211647	0.773221836	1
1293	iYFL040W__	iYFL040W	_		0.242473372	0.773221836	1
1294	iYMR205C_YMR206W_	iYMR205C	YMR206W_		0.24250405	0.773221836	1
1295	iYMR205C_YMR205C_PFK2	iYMR205C	YMR205C_PFK2	PFK2	0.24250405	0.773221836	1
1296	iYOL155C-0_YOL154W_ZPS1	iYOL155C-0	YOL154W_ZPS1	ZPS1	0.242581792	0.773221836	1
1297	iYOL155C-0_YOL155C_	iYOL155C-0	YOL155C_		0.242581792	0.773221836	1
1298	iYKL142W_YKL141W_SDH3	iYKL142W	YKL141W_SDH3	SDH3	0.242598353	0.773221836	1
1299	iYMR245W_YMR246W_FAA4	iYMR245W	YMR246W_FAA4	FAA4	0.242666274	0.773221836	1
1300	itV(CAC)H__	itV(CAC)H	_		0.242742681	0.773221836	1
1301	iYLR179C_YLR180W_SAM1	iYLR179C	YLR180W_SAM1	SAM1	0.24291944	0.773221836	1
1302	iYLR179C_YLR179C_	iYLR179C	YLR179C_		0.24291944	0.773221836	1
1303	iYJR122W_YJR123W_RPS5	iYJR122W	YJR123W_RPS5	RPS5	0.242931873	0.773221836	1
1304	iYDR326C_YDR327W_	iYDR326C	YDR327W_		0.242975065	0.773221836	1
1305	iYDR326C_YDR326C_	iYDR326C	YDR326C_		0.242975065	0.773221836	1
1306	iYARWdelta7_YAR035W_YAT1	iYARWdelta7	YAR035W_YAT1	YAT1	0.243308922	0.773221836	1
1307	iYGR085C_YGR085C_RPL11B	iYGR085C	YGR085C_RPL11B	RPL11B	0.24386533	0.773221836	1
1308	iYOR358W_YOR359W_VTS1	iYOR358W	YOR359W_VTS1	VTS1	0.24413739	0.773221836	1
1309	iYIL142W_YIL141W_	iYIL142W	YIL141W_		0.244620647	0.773221836	1
1310	iYGR279C_YGR279C_SCW4	iYGR279C	YGR279C_SCW4	SCW4	0.245206272	0.773221836	1
1311	iYHR161C_YHR162W_	iYHR161C	YHR162W_		0.2454438	0.773221836	1
1312	iYHR161C_YHR161C_YAP1801	iYHR161C	YHR161C_YAP1801	YAP1801	0.2454438	0.773221836	1
1313	iYNL072W_YNL071W_LAT1	iYNL072W	YNL071W_LAT1	LAT1	0.245562337	0.773221836	1
1314	iYDL053C_YDL053C_PBP4	iYDL053C	YDL053C_PBP4	PBP4	0.245634163	0.773221836	1
1315	iYER161C_YER161C_SPT2	iYER161C	YER161C_SPT2	SPT2	0.245715269	0.773221836	1
1316	iYER018C_YER019W_ISC1	iYER018C	YER019W_ISC1	ISC1	0.2458018	0.773221836	1
1317	iYER018C_YER018C_SPC25	iYER018C	YER018C_SPC25	SPC25	0.2458018	0.773221836	1
1318	iYDR225W_YDR226W_ADK1	iYDR225W	YDR226W_ADK1	ADK1	0.245900454	0.773221836	1
1319	iYFR031C_YFR031C_SMC2	iYFR031C	YFR031C_SMC2	SMC2	0.24594619	0.773221836	1
1320	TEL15R-4__	TEL15R-4	_		0.246966313	0.773221836	1
1321	iYDR475C_YDR475C_	iYDR475C	YDR475C_		0.247074288	0.773221836	1
1322	iYML074C-0_YML074C_FPR3	iYML074C-0	YML074C_FPR3	FPR3	0.247085071	0.773221836	1
1323	iYDL074C_YDL073W_	iYDL074C	YDL073W_		0.247173638	0.773221836	1
1324	iYDL074C_YDL074C_BRE1	iYDL074C	YDL074C_BRE1	BRE1	0.247173638	0.773221836	1
1325	iYLR143W__	iYLR143W	_		0.247533539	0.773221836	1
1326	iYIL139C_YIL139C_REV7	iYIL139C	YIL139C_REV7	REV7	0.247547805	0.773221836	1
1327	iYMR203W__	iYMR203W	_		0.247586113	0.773221836	1
1328	iYOR332W__	iYOR332W	_		0.247697118	0.773221836	1
1329	iYNR006W__	iYNR006W	_		0.24783545	0.773221836	1
1330	iYGR284C_YGR284C_ERV29	iYGR284C	YGR284C_ERV29	ERV29	0.24797372	0.773221836	1
1331	iYPR025C_YPR026W_ATH1	iYPR025C	YPR026W_ATH1	ATH1	0.249065579	0.773221836	1
1332	iYPR025C_YPR025C_CCL1	iYPR025C	YPR025C_CCL1	CCL1	0.249065579	0.773221836	1
1333	iYMR110C_YMR110C_	iYMR110C	YMR110C_		0.249858115	0.773221836	1
1334	iYAL013W_YAL012W_CYS3	iYAL013W	YAL012W_CYS3	CYS3	0.249940981	0.773221836	1
1335	iYLR058C_YLR058C_SHM2	iYLR058C	YLR058C_SHM2	SHM2	0.250084055	0.773221836	1
1336	iYJL054W_YJL053W_PEP8	iYJL054W	YJL053W_PEP8	PEP8	0.250145947	0.773221836	1
1337	iYPR143W__	iYPR143W	_		0.250391972	0.773221836	1
1338	iYJL140W__	iYJL140W	_		0.250546285	0.773221836	1
1339	iYMR071C_YMR072W_ABF2	iYMR071C	YMR072W_ABF2	ABF2	0.250954079	0.773221836	1
1340	iYMR071C_YMR071C_	iYMR071C	YMR071C_		0.250954079	0.773221836	1
1341	iYML074C-1_YML074C_FPR3	iYML074C-1	YML074C_FPR3	FPR3	0.250992602	0.773221836	1
1342	iYER163C-1_YER164W_CHD1	iYER163C-1	YER164W_CHD1	CHD1	0.251036497	0.773221836	1
1343	iYER163C-1_YER163C_	iYER163C-1	YER163C_		0.251036497	0.773221836	1
1344	iYDR509W_YDR510W_SMT3	iYDR509W	YDR510W_SMT3	SMT3	0.251436345	0.773221836	1
1345	iYOR306C_YOR306C_MCH5	iYOR306C	YOR306C_MCH5	MCH5	0.251791035	0.773221836	1
1346	iYMR062C_YMR063W_RIM9	iYMR062C	YMR063W_RIM9	RIM9	0.251948472	0.773221836	1
1347	iYMR062C_YMR062C_ECM40	iYMR062C	YMR062C_ECM40	ECM40	0.251948472	0.773221836	1
1348	iYJL136C_YJL135W_	iYJL136C	YJL135W_		0.251981487	0.773221836	1
1349	iYJL136C_YJL136C_RPS21B	iYJL136C	YJL136C_RPS21B	RPS21B	0.251981487	0.773221836	1
1350	iYNL144C-0_YNL144C_	iYNL144C-0	YNL144C_		0.252229503	0.773221836	1
1351	iYHR138C_YHR138C_	iYHR138C	YHR138C_		0.252577211	0.773221836	1
1352	iYOL005C_YOL004W_SIN3	iYOL005C	YOL004W_SIN3	SIN3	0.252675399	0.773221836	1
1353	iYOL005C_YOL005C_RPB11	iYOL005C	YOL005C_RPB11	RPB11	0.252675399	0.773221836	1
1354	iSNR58__	iSNR58	_		0.253041997	0.773221836	1
1355	iYHR195W_YHR196W_UTP9	iYHR195W	YHR196W_UTP9	UTP9	0.253102631	0.773221836	1
1356	YDRCTy1-2D__	YDRCTy1-2D	_		0.253384493	0.773221836	1
1357	iYLR073C_YLR073C_	iYLR073C	YLR073C_		0.253436546	0.773221836	1
1358	iYEL008W_YEL007W_	iYEL008W	YEL007W_		0.253478538	0.773221836	1
1359	iYHR079C-B_YHR079C-A_SAE3	iYHR079C-B	YHR079C-A_SAE3	SAE3	0.253854302	0.773221836	1
1360	iYOR140W__	iYOR140W	_		0.254547838	0.773221836	1
1361	iYMR250W_YMR251W_	iYMR250W	YMR251W_		0.25519554	0.773221836	1
1362	iYFR037C_YFR038W_	iYFR037C	YFR038W_		0.255871533	0.773221836	1
1363	iYFR037C_YFR037C_RSC8	iYFR037C	YFR037C_RSC8	RSC8	0.255871533	0.773221836	1
1364	iYPR116W_YPR117W_	iYPR116W	YPR117W_		0.255996866	0.773221836	1
1365	iYNL066W_YNL065W_AQR1	iYNL066W	YNL065W_AQR1	AQR1	0.256216543	0.773221836	1
1366	iYML059C_YML058W_SML1	iYML059C	YML058W_SML1	SML1	0.256615966	0.773221836	1
1367	iYML059C_YML059C_	iYML059C	YML059C_		0.256615966	0.773221836	1
1368	iYOR351C_YOR352W_	iYOR351C	YOR352W_		0.256967699	0.773221836	1
1369	iYOR351C_YOR351C_MEK1	iYOR351C	YOR351C_MEK1	MEK1	0.256967699	0.773221836	1
1370	iYPR072W__	iYPR072W	_		0.257281375	0.773221836	1
1371	iYHL026C_YHL025W_SNF6	iYHL026C	YHL025W_SNF6	SNF6	0.257346086	0.773221836	1
1372	iYHL026C_YHL026C_	iYHL026C	YHL026C_		0.257346086	0.773221836	1
1373	iYML046W__	iYML046W	_		0.257370183	0.773221836	1
1374	iYNL302C_YNL302C_RPS19B	iYNL302C	YNL302C_RPS19B	RPS19B	0.257706326	0.773221836	1
1375	iYPR148C-0_YPR149W_NCE102	iYPR148C-0	YPR149W_NCE102	NCE102	0.257805867	0.773221836	1
1376	iYPR148C-0_YPR148C_	iYPR148C-0	YPR148C_		0.257805867	0.773221836	1
1377	iYGR178C_YGR178C_PBP1	iYGR178C	YGR178C_PBP1	PBP1	0.258105052	0.773221836	1
1378	iYNL148C_YNL147W_LSM7	iYNL148C	YNL147W_LSM7	LSM7	0.258105052	0.773221836	1
1379	iYNL148C_YNL148C_ALF1	iYNL148C	YNL148C_ALF1	ALF1	0.258105052	0.773221836	1
1380	iYOL062C_YOL061W_PRS5	iYOL062C	YOL061W_PRS5	PRS5	0.258454619	0.773221836	1
1381	iYOL062C_YOL062C_APM4	iYOL062C	YOL062C_APM4	APM4	0.258454619	0.773221836	1
1382	iYOL002C_YOL001W_PHO80	iYOL002C	YOL001W_PHO80	PHO80	0.258925421	0.773221836	1
1383	iYOL002C_YOL002C_IZH2	iYOL002C	YOL002C_IZH2	IZH2	0.258925421	0.773221836	1
1384	iSNR52__	iSNR52	_		0.258968171	0.773221836	1
1385	iYNR069C-0_YNR070W_	iYNR069C-0	YNR070W_		0.259805445	0.773221836	1
1386	iYNR069C-0_YNR069C_BSC5	iYNR069C-0	YNR069C_BSC5	BSC5	0.259805445	0.773221836	1
1387	iYNR035C_YNR035C_ARC35	iYNR035C	YNR035C_ARC35	ARC35	0.259929635	0.773221836	1
1388	iYDL079C_YDL079C_MRK1	iYDL079C	YDL079C_MRK1	MRK1	0.260146673	0.773221836	1
1389	iYBL030C-0_YBL029W_	iYBL030C-0	YBL029W_		0.26096951	0.773221836	1
1390	iYBL030C-0_YBL030C_PET9	iYBL030C-0	YBL030C_PET9	PET9	0.26096951	0.773221836	1
1391	iYAL030W__	iYAL030W	_		0.26108469	0.773221836	1
1392	iYPR047W_YPR048W_TAH18	iYPR047W	YPR048W_TAH18	TAH18	0.261218985	0.773221836	1
1393	iYDR309C_YDR309C_GIC2	iYDR309C	YDR309C_GIC2	GIC2	0.261385449	0.773221836	1
1394	iYDR426C_YDR427W_RPN9	iYDR426C	YDR427W_RPN9	RPN9	0.261409401	0.773221836	1
1395	iYDR426C_YDR426C_	iYDR426C	YDR426C_		0.261409401	0.773221836	1
1396	iYBR047W_YBR048W_RPS11B	iYBR047W	YBR048W_RPS11B	RPS11B	0.26185521	0.773221836	1
1397	iYMR301C_YMR301C_ATM1	iYMR301C	YMR301C_ATM1	ATM1	0.261900058	0.773221836	1
1398	iYLR314C_YLR315W_NKP2	iYLR314C	YLR315W_NKP2	NKP2	0.262290042	0.773221836	1
1399	iYLR314C_YLR314C_CDC3	iYLR314C	YLR314C_CDC3	CDC3	0.262290042	0.773221836	1
1400	iYNL125C_YNL124W_NAF1	iYNL125C	YNL124W_NAF1	NAF1	0.262497184	0.773221836	1
1401	iYNL125C_YNL125C_ESBP6	iYNL125C	YNL125C_ESBP6	ESBP6	0.262497184	0.773221836	1
1402	iYPL087W__	iYPL087W	_		0.262591618	0.773221836	1
1403	iYDR193W__	iYDR193W	_		0.26264337	0.773221836	1
1404	iYKL014C_YKL014C_URB1	iYKL014C	YKL014C_URB1	URB1	0.262665553	0.773221836	1
1405	iYER169W_YER170W_ADK2	iYER169W	YER170W_ADK2	ADK2	0.26273423	0.773221836	1
1406	iYER187W_YER188W_	iYER187W	YER188W_		0.262804046	0.773221836	1
1407	iYLR394W__	iYLR394W	_		0.263181535	0.773221836	1
1408	iYML028W_YML027W_YOX1	iYML028W	YML027W_YOX1	YOX1	0.26318485	0.773221836	1
1409	iYLR333C_YLR333C_RPS25B	iYLR333C	YLR333C_RPS25B	RPS25B	0.263272445	0.773221836	1
1410	iYMR078C_YMR079W_SEC14	iYMR078C	YMR079W_SEC14	SEC14	0.263895726	0.773221836	1
1411	iYMR078C_YMR078C_CTF18	iYMR078C	YMR078C_CTF18	CTF18	0.263895726	0.773221836	1
1412	iYPL259C_YPL259C_APM1	iYPL259C	YPL259C_APM1	APM1	0.263969209	0.773221836	1
1413	iYLR059C_YLR060W_FRS1	iYLR059C	YLR060W_FRS1	FRS1	0.264351582	0.773221836	1
1414	iYLR059C_YLR059C_REX2	iYLR059C	YLR059C_REX2	REX2	0.264351582	0.773221836	1
1415	itA(AGC)M2__	itA(AGC)M2	_		0.264688962	0.773221836	1
1416	iYOL019W__	iYOL019W	_		0.264856061	0.773221836	1
1417	iYPL281C_YPL280W_HSP32	iYPL281C	YPL280W_HSP32	HSP32	0.265075912	0.773221836	1
1418	iYPL281C_YPL281C_ERR2	iYPL281C	YPL281C_ERR2	ERR2	0.265075912	0.773221836	1
1419	iYGL037C_YGL036W_	iYGL037C	YGL036W_		0.265161232	0.773221836	1
1420	iYGL037C_YGL037C_PNC1	iYGL037C	YGL037C_PNC1	PNC1	0.265161232	0.773221836	1
1421	isnR14__	isnR14	_		0.265300435	0.773221836	1
1422	iYPL089C_YPL088W_	iYPL089C	YPL088W_		0.265506118	0.773221836	1
1423	iYPL089C_YPL089C_RLM1	iYPL089C	YPL089C_RLM1	RLM1	0.265506118	0.773221836	1
1424	iYIR037W__	iYIR037W	_		0.266008736	0.773221836	1
1425	iYERComega1-0_YER187W-A_	iYERComega1-0	YER187W-A_		0.266093251	0.773221836	1
1426	iYGL167C_YGL166W_CUP2	iYGL167C	YGL166W_CUP2	CUP2	0.266122073	0.773221836	1
1427	iYGL167C_YGL167C_PMR1	iYGL167C	YGL167C_PMR1	PMR1	0.266122073	0.773221836	1
1428	iYNL086W_YNL085W_MKT1	iYNL086W	YNL085W_MKT1	MKT1	0.266506044	0.773221836	1
1429	iYJL179W__	iYJL179W	_		0.26667733	0.773221836	1
1430	itR(ACG)D-0_YDR089W_	itR(ACG)D-0	YDR089W_		0.266812916	0.773221836	1
1431	iYNL200C_YNL200C_	iYNL200C	YNL200C_		0.267153059	0.773221836	1
1432	iYNL334C_YNL333W_SNZ2	iYNL334C	YNL333W_SNZ2	SNZ2	0.267516209	0.773221836	1
1433	iYNL334C_YNL334C_SNO2	iYNL334C	YNL334C_SNO2	SNO2	0.267516209	0.773221836	1
1434	iYOR065W_YOR066W_	iYOR065W	YOR066W_		0.267572631	0.773221836	1
1435	iYML033W__	iYML033W	_		0.267605302	0.773221836	1
1436	iYER120W_YER121W_	iYER120W	YER121W_		0.267699126	0.773221836	1
1437	iYPR122W__	iYPR122W	_		0.26783528	0.773221836	1
1438	iYDR268W__	iYDR268W	_		0.26805798	0.773221836	1
1439	iYPL214C_YPL213W_LEA1	iYPL214C	YPL213W_LEA1	LEA1	0.268408061	0.773221836	1
1440	iYPL214C_YPL214C_THI6	iYPL214C	YPL214C_THI6	THI6	0.268408061	0.773221836	1
1441	iYJR126C_YJR126C_VPS70	iYJR126C	YJR126C_VPS70	VPS70	0.268869256	0.773221836	1
1442	YBLWTy2-1A__	YBLWTy2-1A	_		0.268919026	0.773221836	1
1443	iYMR176W_YMR177W_MMT1	iYMR176W	YMR177W_MMT1	MMT1	0.268982075	0.773221836	1
1444	iYIL006W_YIL005W_EPS1	iYIL006W	YIL005W_EPS1	EPS1	0.269178259	0.773221836	1
1445	TEL15R-3__	TEL15R-3	_		0.269569462	0.773221836	1
1446	iYGL070C_YGL070C_RPB9	iYGL070C	YGL070C_RPB9	RPB9	0.270442842	0.773221836	1
1447	iYPL070W__	iYPL070W	_		0.270484289	0.773221836	1
1448	iYDR233C_YDR234W_LYS4	iYDR233C	YDR234W_LYS4	LYS4	0.270890355	0.773221836	1
1449	iYDR233C_YDR233C_RTN1	iYDR233C	YDR233C_RTN1	RTN1	0.270890355	0.773221836	1
1450	iYPR168W_YPR169W_	iYPR168W	YPR169W_		0.271026401	0.773221836	1
1451	iYOL126C_YOL125W_	iYOL126C	YOL125W_		0.271194337	0.773221836	1
1452	iYOL126C_YOL126C_MDH2	iYOL126C	YOL126C_MDH2	MDH2	0.271194337	0.773221836	1
1453	iYPL112C_YPL112C_PEX25	iYPL112C	YPL112C_PEX25	PEX25	0.271387989	0.773221836	1
1454	iYHR016C_YHR017W_YSC83	iYHR016C	YHR017W_YSC83	YSC83	0.271493329	0.773221836	1
1455	iYHR016C_YHR016C_YSC84	iYHR016C	YHR016C_YSC84	YSC84	0.271493329	0.773221836	1
1456	iYPL135W__	iYPL135W	_		0.27153078	0.773221836	1
1457	iYJR074W_YJR075W_HOC1	iYJR074W	YJR075W_HOC1	HOC1	0.271655287	0.773221836	1
1458	iYCR095C-1_YCR095C_	iYCR095C-1	YCR095C_		0.272004184	0.773221836	1
1459	iYGL051W__	iYGL051W	_		0.272333529	0.773221836	1
1460	iYEL017C-A_YEL017W_GTT3	iYEL017C-A	YEL017W_GTT3	GTT3	0.27248333	0.773221836	1
1461	iYEL017C-A_YEL017C-A_PMP2	iYEL017C-A	YEL017C-A_PMP2	PMP2	0.27248333	0.773221836	1
1462	iYPR114W_YPR115W_	iYPR114W	YPR115W_		0.272739442	0.773221836	1
1463	iYJL219W_YJL218W_	iYJL219W	YJL218W_		0.27325119	0.773221836	1
1464	iYMR231W_YMR232W_FUS2	iYMR231W	YMR232W_FUS2	FUS2	0.273532482	0.773221836	1
1465	iYPL146C_YPL146C_	iYPL146C	YPL146C_		0.273700517	0.773221836	1
1466	iYPR192W__	iYPR192W	_		0.273892157	0.773221836	1
1467	iYDL081C_YDL081C_RPP1A	iYDL081C	YDL081C_RPP1A	RPP1A	0.273895244	0.773221836	1
1468	iYKL162C-A-1_YKL162C-A_	iYKL162C-A-1	YKL162C-A_		0.274020586	0.773221836	1
1469	iYMR075C-A_YMR075C-A_	iYMR075C-A	YMR075C-A_		0.274433128	0.773221836	1
1470	iYPL279C_YPL279C_	iYPL279C	YPL279C_		0.27448287	0.773221836	1
1471	iYNR072W__	iYNR072W	_		0.274743468	0.773221836	1
1472	iYPR029C_YPR030W_CSR2	iYPR029C	YPR030W_CSR2	CSR2	0.27521975	0.773221836	1
1473	iYPR029C_YPR029C_APL4	iYPR029C	YPR029C_APL4	APL4	0.27521975	0.773221836	1
1474	Q0257__	Q0257	_		0.275419131	0.773221836	1
1475	iYJR091C_YJR092W_BUD4	iYJR091C	YJR092W_BUD4	BUD4	0.275780879	0.773221836	1
1476	iYJR091C_YJR091C_JSN1	iYJR091C	YJR091C_JSN1	JSN1	0.275780879	0.773221836	1
1477	iYNL113W_YNL112W_DBP2	iYNL113W	YNL112W_DBP2	DBP2	0.275962646	0.773221836	1
1478	iYDR345C-0_YDR345C_HXT3	iYDR345C-0	YDR345C_HXT3	HXT3	0.276193244	0.773221836	1
1479	iYLR184W_YLR185W_RPL37A	iYLR184W	YLR185W_RPL37A	RPL37A	0.276336047	0.773221836	1
1480	iYPR195C-1_YPR196W_	iYPR195C-1	YPR196W_		0.276631129	0.773221836	1
1481	iYPR195C-1_YPR195C_	iYPR195C-1	YPR195C_		0.276631129	0.773221836	1
1482	iYML082W__	iYML082W	_		0.27683768	0.773221836	1
1483	iYPL212C_YPL211W_NIP7	iYPL212C	YPL211W_NIP7	NIP7	0.277493364	0.773221836	1
1484	iYPL212C_YPL212C_PUS1	iYPL212C	YPL212C_PUS1	PUS1	0.277493364	0.773221836	1
1485	iYPL049C_YPL048W_CAM1	iYPL049C	YPL048W_CAM1	CAM1	0.277729082	0.773221836	1
1486	iYPL049C_YPL049C_DIG1	iYPL049C	YPL049C_DIG1	DIG1	0.277729082	0.773221836	1
1487	iYCR053W__	iYCR053W	_		0.277788421	0.773221836	1
1488	iYJR103W__	iYJR103W	_		0.278563123	0.773221836	1
1489	iYKL006C-A_YKL006W_RPL14A	iYKL006C-A	YKL006W_RPL14A	RPL14A	0.278593127	0.773221836	1
1490	iYKL006C-A_YKL006C-A_SFT1	iYKL006C-A	YKL006C-A_SFT1	SFT1	0.278593127	0.773221836	1
1491	iYGL019W__	iYGL019W	_		0.278712688	0.773221836	1
1492	iYMR159C_YMR160W_	iYMR159C	YMR160W_		0.27986932	0.773221836	1
1493	iYMR159C_YMR159C_ATG16	iYMR159C	YMR159C_ATG16	ATG16	0.27986932	0.773221836	1
1494	iYGR092W_YGR093W_	iYGR092W	YGR093W_		0.280362015	0.773221836	1
1495	iRDN5-3__	iRDN5-3	_		0.280823719	0.773221836	1
1496	iYNL230C_YNL230C_ELA1	iYNL230C	YNL230C_ELA1	ELA1	0.280943072	0.773221836	1
1497	iYOR304W__	iYOR304W	_		0.281079501	0.773221836	1
1498	iYDR342C-1_YDR342C_HXT7	iYDR342C-1	YDR342C_HXT7	HXT7	0.281095625	0.773221836	1
1499	iYPR056W_YPR057W_BRR1	iYPR056W	YPR057W_BRR1	BRR1	0.281170916	0.773221836	1
1500	iYPL183C_YPL183C_	iYPL183C	YPL183C_		0.281394526	0.773221836	1
1501	iYGR156W_YGR157W_CHO2	iYGR156W	YGR157W_CHO2	CHO2	0.281473445	0.773221836	1
1502	iYOR179C-0_YOR179C_SYC1	iYOR179C-0	YOR179C_SYC1	SYC1	0.281976096	0.773221836	1
1503	iYGR020C_YGR021W_	iYGR020C	YGR021W_		0.282062797	0.773221836	1
1504	iYGR020C_YGR020C_VMA7	iYGR020C	YGR020C_VMA7	VMA7	0.282062797	0.773221836	1
1505	iYPRWdelta14__	iYPRWdelta14	_		0.282066607	0.773221836	1
1506	iYIL069C_YIL069C_RPS24B	iYIL069C	YIL069C_RPS24B	RPS24B	0.282207163	0.773221836	1
1507	iYER045C-1_YER046W_SPO73	iYER045C-1	YER046W_SPO73	SPO73	0.282257545	0.773221836	1
1508	iYER045C-1_YER045C_ACA1	iYER045C-1	YER045C_ACA1	ACA1	0.282257545	0.773221836	1
1509	iYNL019C_YNL019C_	iYNL019C	YNL019C_		0.282571654	0.773221836	1
1510	iYPR032W__	iYPR032W	_		0.282648428	0.773221836	1
1511	iYPL059W__	iYPL059W	_		0.282749235	0.773221836	1
1512	iYCL048W__	iYCL048W	_		0.283068089	0.773221836	1
1513	iYPL275W-1_YPL274W_SAM3	iYPL275W-1	YPL274W_SAM3	SAM3	0.283480069	0.773221836	1
1514	iYJL084C_YJL083W_	iYJL084C	YJL083W_		0.283509938	0.773221836	1
1515	iYJL084C_YJL084C_	iYJL084C	YJL084C_		0.283509938	0.773221836	1
1516	iYNL079C_YNL078W_NIS1	iYNL079C	YNL078W_NIS1	NIS1	0.283818252	0.773221836	1
1517	iYNL079C_YNL079C_TPM1	iYNL079C	YNL079C_TPM1	TPM1	0.283818252	0.773221836	1
1518	iYBR055C_YBR055C_PRP6	iYBR055C	YBR055C_PRP6	PRP6	0.284417033	0.773221836	1
1519	iYAL023C_YAL023C_PMT2	iYAL023C	YAL023C_PMT2	PMT2	0.284544782	0.773221836	1
1520	iYDR470C_YDR471W_RPL27B	iYDR470C	YDR471W_RPL27B	RPL27B	0.284910892	0.773221836	1
1521	iYDR470C_YDR470C_UGO1	iYDR470C	YDR470C_UGO1	UGO1	0.284910892	0.773221836	1
1522	iYDL108W_YDL107W_MSS2	iYDL108W	YDL107W_MSS2	MSS2	0.284947967	0.773221836	1
1523	iYDL171C_YDL170W_UGA3	iYDL171C	YDL170W_UGA3	UGA3	0.285030025	0.773221836	1
1524	iYDL171C_YDL171C_GLT1	iYDL171C	YDL171C_GLT1	GLT1	0.285030025	0.773221836	1
1525	iYPR098C_YPR098C_	iYPR098C	YPR098C_		0.285145576	0.773221836	1
1526	itA(AGC)K1_YKL117W_SBA1	itA(AGC)K1	YKL117W_SBA1	SBA1	0.285243004	0.773221836	1
1527	iYDL045C_YDL045C_FAD1	iYDL045C	YDL045C_FAD1	FAD1	0.285928103	0.773221836	1
1528	iYPL283C-1_YPL283C_YRF1-7	iYPL283C-1	YPL283C_YRF1-7	YRF1-7	0.286233431	0.773221836	1
1529	itV(UAC)B__	itV(UAC)B	_		0.287123572	0.773221836	1
1530	iYLR461W-1_YLR462W_	iYLR461W-1	YLR462W_		0.287173333	0.773221836	1
1531	iYNL068C_YNL067W_RPL9B	iYNL068C	YNL067W_RPL9B	RPL9B	0.287355275	0.773221836	1
1532	iYNL068C_YNL068C_FKH2	iYNL068C	YNL068C_FKH2	FKH2	0.287355275	0.773221836	1
1533	iYER150W__	iYER150W	_		0.287666617	0.773221836	1
1534	iYPL171C_YPL170W_DAP1	iYPL171C	YPL170W_DAP1	DAP1	0.288014193	0.773221836	1
1535	iYPL171C_YPL171C_OYE3	iYPL171C	YPL171C_OYE3	OYE3	0.288014193	0.773221836	1
1536	iYER144C_YER144C_UBP5	iYER144C	YER144C_UBP5	UBP5	0.288321656	0.773221836	1
1537	Q0060__	Q0060	_		0.288493603	0.773221836	1
1538	iYKL162C-A-0_YKL162C-A_	iYKL162C-A-0	YKL162C-A_		0.288502983	0.773221836	1
1539	iYOL044W__	iYOL044W	_		0.288616228	0.773221836	1
1540	iYPL016W__	iYPL016W	_		0.288795821	0.773221836	1
1541	iYPR083W_YPR084W_	iYPR083W	YPR084W_		0.288929411	0.773221836	1
1542	iYLR178C_YLR178C_TFS1	iYLR178C	YLR178C_TFS1	TFS1	0.289151051	0.773221836	1
1543	iYDL198C_YDL198C_GGC1	iYDL198C	YDL198C_GGC1	GGC1	0.289832864	0.773221836	1
1544	iYPL002C_YPL001W_HAT1	iYPL002C	YPL001W_HAT1	HAT1	0.289914575	0.773221836	1
1545	iYPL002C_YPL002C_SNF8	iYPL002C	YPL002C_SNF8	SNF8	0.289914575	0.773221836	1
1546	iYDR534C-1_YDR534C_FIT1	iYDR534C-1	YDR534C_FIT1	FIT1	0.291038237	0.773221836	1
1547	iYLR400W__	iYLR400W	_		0.291121227	0.773221836	1
1548	iYHR025W_YHR026W_PPA1	iYHR025W	YHR026W_PPA1	PPA1	0.291383845	0.773221836	1
1549	itS(GCU)O_YOL025W_LAG2	itS(GCU)O	YOL025W_LAG2	LAG2	0.29163369	0.773221836	1
1550	iYBR129C_YBR129C_OPY1	iYBR129C	YBR129C_OPY1	OPY1	0.291839916	0.773221836	1
1551	iYPL069C_YPL069C_BTS1	iYPL069C	YPL069C_BTS1	BTS1	0.291934155	0.773221836	1
1552	iYBR252W_YBR253W_SRB6	iYBR252W	YBR253W_SRB6	SRB6	0.292035657	0.773221836	1
1553	iYMR230W_YMR231W_PEP5	iYMR230W	YMR231W_PEP5	PEP5	0.292111862	0.773221836	1
1554	iYLR203C_YLR204W_QRI5	iYLR203C	YLR204W_QRI5	QRI5	0.292112689	0.773221836	1
1555	iYLR203C_YLR203C_MSS51	iYLR203C	YLR203C_MSS51	MSS51	0.292112689	0.773221836	1
1556	iYIL114C_YIL113W_SDP1	iYIL114C	YIL113W_SDP1	SDP1	0.292223487	0.773221836	1
1557	iYIL114C_YIL114C_POR2	iYIL114C	YIL114C_POR2	POR2	0.292223487	0.773221836	1
1558	iYLR051C_YLR052W_IES3	iYLR051C	YLR052W_IES3	IES3	0.29243521	0.773221836	1
1559	iYLR051C_YLR051C_	iYLR051C	YLR051C_		0.29243521	0.773221836	1
1560	iYPL036W__	iYPL036W	_		0.292522588	0.773221836	1
1561	iYPL197C_YPL196W_OXR1	iYPL197C	YPL196W_OXR1	OXR1	0.292602046	0.773221836	1
1562	iYPL197C_YPL197C_	iYPL197C	YPL197C_		0.292602046	0.773221836	1
1563	iYFL061W__	iYFL061W	_		0.292645188	0.773221836	1
1564	iYJR064W__	iYJR064W	_		0.292662121	0.773221836	1
1565	iYDL182W_YDL181W_INH1	iYDL182W	YDL181W_INH1	INH1	0.293073989	0.773221836	1
1566	YBLWdelta6__	YBLWdelta6	_		0.293251797	0.773221836	1
1567	iYIL094C_YIL094C_LYS12	iYIL094C	YIL094C_LYS12	LYS12	0.293525961	0.773221836	1
1568	iYLR343W__	iYLR343W	_		0.294012016	0.773221836	1
1569	iYOL041C_YOL041C_NOP12	iYOL041C	YOL041C_NOP12	NOP12	0.294241872	0.773221836	1
1570	iYGLWdelta3__	iYGLWdelta3	_		0.294292698	0.773221836	1
1571	iYIL143C_YIL142W_CCT2	iYIL143C	YIL142W_CCT2	CCT2	0.294566722	0.773221836	1
1572	iYIL143C_YIL143C_SSL2	iYIL143C	YIL143C_SSL2	SSL2	0.294566722	0.773221836	1
1573	iYLR272C_YLR272C_YCS4	iYLR272C	YLR272C_YCS4	YCS4	0.294801137	0.773221836	1
1574	iYIL022W_YIL021W_RPB3	iYIL022W	YIL021W_RPB3	RPB3	0.294822204	0.773221836	1
1575	iYOR343C_YOR343C_	iYOR343C	YOR343C_		0.29498874	0.773221836	1
1576	iYDR065W__	iYDR065W	_		0.295026049	0.773221836	1
1577	iYML064C_YML063W_RPS1B	iYML064C	YML063W_RPS1B	RPS1B	0.295770586	0.773221836	1
1578	iYML064C_YML064C_TEM1	iYML064C	YML064C_TEM1	TEM1	0.295770586	0.773221836	1
1579	iYGL124C_YGL123W_RPS2	iYGL124C	YGL123W_RPS2	RPS2	0.295823512	0.773221836	1
1580	iYGL124C_YGL124C_MON1	iYGL124C	YGL124C_MON1	MON1	0.295823512	0.773221836	1
1581	iYGL038C_YGL038C_OCH1	iYGL038C	YGL038C_OCH1	OCH1	0.29635636	0.773221836	1
1582	iYDR055W__	iYDR055W	_		0.296671411	0.773221836	1
1583	iYGR016W_YGR017W_	iYGR016W	YGR017W_		0.296930406	0.773221836	1
1584	iYFL042C_YFL041W_FET5	iYFL042C	YFL041W_FET5	FET5	0.297174584	0.773221836	1
1585	iYFL042C_YFL042C_	iYFL042C	YFL042C_		0.297174584	0.773221836	1
1586	iYPR115W_YPR116W_	iYPR115W	YPR116W_		0.297810779	0.773221836	1
1587	iYJL212C_YJL212C_OPT1	iYJL212C	YJL212C_OPT1	OPT1	0.297815784	0.773221836	1
1588	iYOR327C_YOR328W_PDR10	iYOR327C	YOR328W_PDR10	PDR10	0.297927417	0.773221836	1
1589	iYOR327C_YOR327C_SNC2	iYOR327C	YOR327C_SNC2	SNC2	0.297927417	0.773221836	1
1590	iYER132C_YER132C_PMD1	iYER132C	YER132C_PMD1	PMD1	0.298108604	0.773221836	1
1591	iYNL041C_YNL040W_	iYNL041C	YNL040W_		0.299027153	0.773221836	1
1592	iYNL041C_YNL041C_COG6	iYNL041C	YNL041C_COG6	COG6	0.299027153	0.773221836	1
1593	iYCR046C_YCR046C_IMG1	iYCR046C	YCR046C_IMG1	IMG1	0.299321086	0.773221836	1
1594	iYNL102W_YNL101W_AVT4	iYNL102W	YNL101W_AVT4	AVT4	0.299385688	0.773221836	1
1595	iYMR042W_YMR043W_MCM1	iYMR042W	YMR043W_MCM1	MCM1	0.299421046	0.773221836	1
1596	iYHL016C_YHL015W_RPS20	iYHL016C	YHL015W_RPS20	RPS20	0.29965957	0.773221836	1
1597	iYHL016C_YHL016C_DUR3	iYHL016C	YHL016C_DUR3	DUR3	0.29965957	0.773221836	1
1598	iYOR046C_YOR046C_DBP5	iYOR046C	YOR046C_DBP5	DBP5	0.299954707	0.773221836	1
1599	iYDR544C_YDR545W_YRF1-1	iYDR544C	YDR545W_YRF1-1	YRF1-1	0.300591987	0.773221836	1
1600	iYDR544C_YDR544C_	iYDR544C	YDR544C_		0.300591987	0.773221836	1
1601	iYMR275C_YMR276W_DSK2	iYMR275C	YMR276W_DSK2	DSK2	0.301278196	0.773221836	1
1602	iYMR275C_YMR275C_BUL1	iYMR275C	YMR275C_BUL1	BUL1	0.301278196	0.773221836	1
1603	iYOR151C_YOR151C_RPB2	iYOR151C	YOR151C_RPB2	RPB2	0.301475	0.773221836	1
1604	iYER088C_YER088C_DOT6	iYER088C	YER088C_DOT6	DOT6	0.301832079	0.773221836	1
1605	iYKL198C_YKL198C_PTK1	iYKL198C	YKL198C_PTK1	PTK1	0.301853588	0.773221836	1
1606	iYPL083C_YPL083C_SEN54	iYPL083C	YPL083C_SEN54	SEN54	0.301929127	0.773221836	1
1607	iYKL164C-0_YKL163W_PIR3	iYKL164C-0	YKL163W_PIR3	PIR3	0.302021676	0.773221836	1
1608	iYKL164C-0_YKL164C_PIR1	iYKL164C-0	YKL164C_PIR1	PIR1	0.302021676	0.773221836	1
1609	iYJR092W__	iYJR092W	_		0.302585695	0.773221836	1
1610	iYML117W-A_YML116W_ATR1	iYML117W-A	YML116W_ATR1	ATR1	0.302643644	0.773221836	1
1611	iYBR267W_YBR268W_MRPL37	iYBR267W	YBR268W_MRPL37	MRPL37	0.302746018	0.773221836	1
1612	iYNL173C_YNL172W_APC1	iYNL173C	YNL172W_APC1	APC1	0.302862352	0.773221836	1
1613	iYNL173C_YNL173C_MDG1	iYNL173C	YNL173C_MDG1	MDG1	0.302862352	0.773221836	1
1614	iYFL022C_YFL021W_GAT1	iYFL022C	YFL021W_GAT1	GAT1	0.302870358	0.773221836	1
1615	iYFL022C_YFL022C_FRS2	iYFL022C	YFL022C_FRS2	FRS2	0.302870358	0.773221836	1
1616	iYIL126W_YIL125W_KGD1	iYIL126W	YIL125W_KGD1	KGD1	0.30289339	0.773221836	1
1617	iYIR020W-B-0_YIR021W_MRS1	iYIR020W-B-0	YIR021W_MRS1	MRS1	0.302925585	0.773221836	1
1618	itG(GCC)D2_YDR262W_	itG(GCC)D2	YDR262W_		0.303011071	0.773221836	1
1619	iYDR067C_YDR068W_DOS2	iYDR067C	YDR068W_DOS2	DOS2	0.303279103	0.773221836	1
1620	iYDR067C_YDR067C_	iYDR067C	YDR067C_		0.303279103	0.773221836	1
1621	iYIL091C_YIL090W_	iYIL091C	YIL090W_		0.303471159	0.773221836	1
1622	iYIL091C_YIL091C_	iYIL091C	YIL091C_		0.303471159	0.773221836	1
1623	iYPL246C_YPL245W_	iYPL246C	YPL245W_		0.303619782	0.773221836	1
1624	iYPL246C_YPL246C_RBD2	iYPL246C	YPL246C_RBD2	RBD2	0.303619782	0.773221836	1
1625	iYNL046W_YNL045W_	iYNL046W	YNL045W_		0.303826088	0.773221836	1
1626	iYMR313C_YMR314W_PRE5	iYMR313C	YMR314W_PRE5	PRE5	0.304379833	0.773221836	1
1627	iYMR313C_YMR313C_TGL3	iYMR313C	YMR313C_TGL3	TGL3	0.304379833	0.773221836	1
1628	iYLR155C-0_YLR156W_	iYLR155C-0	YLR156W_		0.304676081	0.773221836	1
1629	iYLR155C-0_YLR155C_ASP3-1	iYLR155C-0	YLR155C_ASP3-1	ASP3-1	0.304676081	0.773221836	1
1630	iYOR180C_YOR181W_LAS17	iYOR180C	YOR181W_LAS17	LAS17	0.304742812	0.773221836	1
1631	iYOR180C_YOR180C_DCI1	iYOR180C	YOR180C_DCI1	DCI1	0.304742812	0.773221836	1
1632	iYHR115C_YHR116W_COX23	iYHR115C	YHR116W_COX23	COX23	0.304832135	0.773221836	1
1633	iYHR115C_YHR115C_	iYHR115C	YHR115C_		0.304832135	0.773221836	1
1634	iYPL134C_YPL134C_ODC1	iYPL134C	YPL134C_ODC1	ODC1	0.305012517	0.773221836	1
1635	iYFL024C_YFL023W_BUD27	iYFL024C	YFL023W_BUD27	BUD27	0.305176509	0.773221836	1
1636	iYFL024C_YFL024C_EPL1	iYFL024C	YFL024C_EPL1	EPL1	0.305176509	0.773221836	1
1637	iYMR183C_YMR184W_	iYMR183C	YMR184W_		0.305405692	0.773221836	1
1638	iYMR183C_YMR183C_SSO2	iYMR183C	YMR183C_SSO2	SSO2	0.305405692	0.773221836	1
1639	iYPL270W_YPL269W_KAR9	iYPL270W	YPL269W_KAR9	KAR9	0.305565482	0.773221836	1
1640	iYOR226C_YOR227W_	iYOR226C	YOR227W_		0.305582346	0.773221836	1
1641	iYOR226C_YOR226C_ISU2	iYOR226C	YOR226C_ISU2	ISU2	0.305582346	0.773221836	1
1642	iYKR018C_YKR018C_	iYKR018C	YKR018C_		0.306116296	0.773221836	1
1643	iYMR084W_YMR085W_	iYMR084W	YMR085W_		0.306615805	0.773221836	1
1644	iYKR009C_YKR009C_FOX2	iYKR009C	YKR009C_FOX2	FOX2	0.306719857	0.773221836	1
1645	iYFL031W_YFL030W_AGX1	iYFL031W	YFL030W_AGX1	AGX1	0.307666711	0.773221836	1
1646	iYMR268C_YMR269W_	iYMR268C	YMR269W_		0.307789405	0.773221836	1
1647	iYMR268C_YMR268C_PRP24	iYMR268C	YMR268C_PRP24	PRP24	0.307789405	0.773221836	1
1648	iYHR188C_YHR189W_PTH1	iYHR188C	YHR189W_PTH1	PTH1	0.308075362	0.773221836	1
1649	iYHR188C_YHR188C_GPI16	iYHR188C	YHR188C_GPI16	GPI16	0.308075362	0.773221836	1
1650	iYDL219W_YDL218W_	iYDL219W	YDL218W_		0.308180568	0.773221836	1
1651	iYKR006C_YKR007W_	iYKR006C	YKR007W_		0.308359777	0.773221836	1
1652	iYKR006C_YKR006C_MRPL13	iYKR006C	YKR006C_MRPL13	MRPL13	0.308359777	0.773221836	1
1653	iYLR412W-0_YLR413W_	iYLR412W-0	YLR413W_		0.308394406	0.773221836	1
1654	iYIR038C-0_YIR038C_GTT1	iYIR038C-0	YIR038C_GTT1	GTT1	0.309287099	0.773221836	1
1655	iYPR147C_YPR147C_	iYPR147C	YPR147C_		0.3094034	0.773221836	1
1656	iYML111W__	iYML111W	_		0.309418882	0.773221836	1
1657	iYBR117C_YBR118W_TEF2	iYBR117C	YBR118W_TEF2	TEF2	0.309430022	0.773221836	1
1658	iYBR117C_YBR117C_TKL2	iYBR117C	YBR117C_TKL2	TKL2	0.309430022	0.773221836	1
1659	iYEL074W__	iYEL074W	_		0.309501268	0.773221836	1
1660	iYNL256W__	iYNL256W	_		0.309522372	0.773221836	1
1661	iYER062C_YER063W_THO1	iYER062C	YER063W_THO1	THO1	0.309886445	0.773221836	1
1662	iYER062C_YER062C_HOR2	iYER062C	YER062C_HOR2	HOR2	0.309886445	0.773221836	1
1663	iYER114C_YER114C_BOI2	iYER114C	YER114C_BOI2	BOI2	0.310056092	0.773221836	1
1664	iYBR075W_YBR076W_ECM8	iYBR075W	YBR076W_ECM8	ECM8	0.310256961	0.773221836	1
1665	iYNL047C_YNL046W_	iYNL047C	YNL046W_		0.310271796	0.773221836	1
1666	iYNL047C_YNL047C_	iYNL047C	YNL047C_		0.310271796	0.773221836	1
1667	iYLR180W__	iYLR180W	_		0.310350052	0.773221836	1
1668	iYMR325W__	iYMR325W	_		0.310561578	0.773221836	1
1669	iYMR201C_YMR202W_ERG2	iYMR201C	YMR202W_ERG2	ERG2	0.310593366	0.773221836	1
1670	iYMR201C_YMR201C_RAD14	iYMR201C	YMR201C_RAD14	RAD14	0.310593366	0.773221836	1
1671	iYDR250C_YDR251W_PAM1	iYDR250C	YDR251W_PAM1	PAM1	0.310644657	0.773221836	1
1672	iYDR250C_YDR250C_	iYDR250C	YDR250C_		0.310644657	0.773221836	1
1673	itK(CUU)C__	itK(CUU)C	_		0.310866907	0.773221836	1
1674	iYLR065C_YLR066W_SPC3	iYLR065C	YLR066W_SPC3	SPC3	0.310879654	0.773221836	1
1675	iYLR065C_YLR065C_	iYLR065C	YLR065C_		0.310879654	0.773221836	1
1676	iYNL193W_YNL192W_CHS1	iYNL193W	YNL192W_CHS1	CHS1	0.311056003	0.773221836	1
1677	iYGL097W-0_YGL096W_TOS8	iYGL097W-0	YGL096W_TOS8	TOS8	0.311114248	0.773221836	1
1678	IntQ0185C__	IntQ0185C	_		0.31175118	0.773221836	1
1679	iYMR004W_YMR005W_TAF4	iYMR004W	YMR005W_TAF4	TAF4	0.311789128	0.773221836	1
1680	iYIL105C_YIL105C_	iYIL105C	YIL105C_		0.311907503	0.773221836	1
1681	iYNL238W_YNL237W_YTP1	iYNL238W	YNL237W_YTP1	YTP1	0.311977864	0.773221836	1
1682	iYOR119C_YOR120W_GCY1	iYOR119C	YOR120W_GCY1	GCY1	0.312072615	0.773221836	1
1683	iYOR119C_YOR119C_RIO1	iYOR119C	YOR119C_RIO1	RIO1	0.312072615	0.773221836	1
1684	iYLR366W_YLR367W_RPS22B	iYLR366W	YLR367W_RPS22B	RPS22B	0.312411678	0.773221836	1
1685	iYPL081W__	iYPL081W	_		0.312880029	0.773221836	1
1686	iYER184C_YER185W_	iYER184C	YER185W_		0.31291968	0.773221836	1
1687	iYER184C_YER184C_	iYER184C	YER184C_		0.31291968	0.773221836	1
1688	iYCR028C-A_YCR028C-A_RIM1	iYCR028C-A	YCR028C-A_RIM1	RIM1	0.31303738	0.773221836	1
1689	iYJL035C_YJL034W_KAR2	iYJL035C	YJL034W_KAR2	KAR2	0.313151451	0.773221836	1
1690	iYJL035C_YJL035C_TAD2	iYJL035C	YJL035C_TAD2	TAD2	0.313151451	0.773221836	1
1691	iYPR011C_YPR012W_	iYPR011C	YPR012W_		0.313433926	0.773221836	1
1692	iYPR011C_YPR011C_	iYPR011C	YPR011C_		0.313433926	0.773221836	1
1693	iYNR064C_YNR064C_	iYNR064C	YNR064C_		0.313882913	0.773368186	1
1694	iYER034W_YER035W_EDC2	iYER034W	YER035W_EDC2	EDC2	0.314022655	0.773368186	1
1695	iYNL321W_YNL320W_	iYNL321W	YNL320W_		0.31431879	0.773368186	1
1696	iYMR008C_YMR009W_	iYMR008C	YMR009W_		0.314438935	0.773368186	1
1697	iYMR008C_YMR008C_PLB1	iYMR008C	YMR008C_PLB1	PLB1	0.314438935	0.773368186	1
1698	iYJL025W__	iYJL025W	_		0.314604928	0.773368186	1
1699	iYBR071W_YBR072W_HSP26	iYBR071W	YBR072W_HSP26	HSP26	0.314824728	0.773452993	1
1700	iYGL122C_YGL122C_NAB2	iYGL122C	YGL122C_NAB2	NAB2	0.315029743	0.7735014	1
1701	iYNL024C_YNL024C_	iYNL024C	YNL024C_		0.315574817	0.774241236	1
1702	iYDR130C_YDR130C_FIN1	iYDR130C	YDR130C_FIN1	FIN1	0.315702039	0.774241236	1
1703	iYOL148C_YOL148C_SPT20	iYOL148C	YOL148C_SPT20	SPT20	0.316360227	0.774606447	1
1704	iYJR151C-0_YJR152W_DAL5	iYJR151C-0	YJR152W_DAL5	DAL5	0.316407685	0.774606447	1
1705	iYJR151C-0_YJR151C_DAN4	iYJR151C-0	YJR151C_DAN4	DAN4	0.316407685	0.774606447	1
1706	iYNL161W-1_YNL160W_YGP1	iYNL161W-1	YNL160W_YGP1	YGP1	0.316858375	0.774862038	1
1707	iYNL186W__	iYNL186W	_		0.316883363	0.774862038	1
1708	iYLR105C__	iYLR105C	_		0.317325267	0.775488308	1
1709	iYOR315W__	iYOR315W	_		0.317775028	0.776133035	1
1710	iYGR040W_YGR041W_BUD9	iYGR040W	YGR041W_BUD9	BUD9	0.318273041	0.776556338	1
1711	iYLR035C-A-1_YLR035C-A_	iYLR035C-A-1	YLR035C-A_		0.318320429	0.776556338	1
1712	iYML035C_YML035C_AMD1	iYML035C	YML035C_AMD1	AMD1	0.318524798	0.776601017	1
1713	iYOL029C_YOL029C_	iYOL029C	YOL029C_		0.318991727	0.776647297	1
1714	iYNL286W_YNL285W_	iYNL286W	YNL285W_		0.319361632	0.776647297	1
1715	iYLR344W_YLR345W_	iYLR344W	YLR345W_		0.319933187	0.776647297	1
1716	iYHL018W_YHL017W_	iYHL018W	YHL017W_		0.31994688	0.776647297	1
1717	iYGR161C-0_YGR161C_RTS3	iYGR161C-0	YGR161C_RTS3	RTS3	0.320031876	0.776647297	1
1718	iYDR207C_YDR208W_MSS4	iYDR207C	YDR208W_MSS4	MSS4	0.320199893	0.776647297	1
1719	iYDR207C_YDR207C_UME6	iYDR207C	YDR207C_UME6	UME6	0.320199893	0.776647297	1
1720	iYLR407W__	iYLR407W	_		0.32021758	0.776647297	1
1721	iYPR194C_YPR194C_OPT2	iYPR194C	YPR194C_OPT2	OPT2	0.320218367	0.776647297	1
1722	iYMR047C_YMR048W_CSM3	iYMR047C	YMR048W_CSM3	CSM3	0.321134419	0.777007454	1
1723	iYMR047C_YMR047C_NUP116	iYMR047C	YMR047C_NUP116	NUP116	0.321134419	0.777007454	1
1724	iYGL118C_YGL117W_	iYGL118C	YGL117W_		0.321774173	0.777007454	1
1725	iYGL118C_YGL118C_	iYGL118C	YGL118C_		0.321774173	0.777007454	1
1726	iYJL225C-1_YJL225C_	iYJL225C-1	YJL225C_		0.32252989	0.777007454	1
1727	iYKL207W__	iYKL207W	_		0.32258132	0.777007454	1
1728	iYIR019C_YIR019C_MUC1	iYIR019C	YIR019C_MUC1	MUC1	0.322729436	0.777007454	1
1729	iYPL208W_YPL207W_	iYPL208W	YPL207W_		0.322806016	0.777007454	1
1730	iYIR020C_YIR020W-B_	iYIR020C	YIR020W-B_		0.322810948	0.777007454	1
1731	iYIR020C_YIR020C_	iYIR020C	YIR020C_		0.322810948	0.777007454	1
1732	iYNL070W__	iYNL070W	_		0.322910514	0.777007454	1
1733	iYNR042W_YNR043W_MVD1	iYNR042W	YNR043W_MVD1	MVD1	0.323023963	0.777007454	1
1734	RDN37-1B__	RDN37-1B	_		0.323036724	0.777007454	1
1735	itF(GAA)P2_YPR028W_YOP1	itF(GAA)P2	YPR028W_YOP1	YOP1	0.323224904	0.777007454	1
1736	Q0080__	Q0080	_		0.323329093	0.777007454	1
1737	iYHR200W__	iYHR200W	_		0.323507439	0.777007454	1
1738	iYGR087C-1_YGR088W_CTT1	iYGR087C-1	YGR088W_CTT1	CTT1	0.323717591	0.777007454	1
1739	iYGR087C-1_YGR087C_PDC6	iYGR087C-1	YGR087C_PDC6	PDC6	0.323717591	0.777007454	1
1740	iYDR487C_YDR487C_RIB3	iYDR487C	YDR487C_RIB3	RIB3	0.324186251	0.777061713	1
1741	iYDL212W__	iYDL212W	_		0.324230717	0.777061713	1
1742	iYPL152W__	iYPL152W	_		0.324679645	0.777061713	1
1743	iYNL071W_YNL070W_TOM7	iYNL071W	YNL070W_TOM7	TOM7	0.325400024	0.777061713	1
1744	iYPL004C_YPL003W_ULA1	iYPL004C	YPL003W_ULA1	ULA1	0.325470975	0.777061713	1
1745	iYPL004C_YPL004C_LSP1	iYPL004C	YPL004C_LSP1	LSP1	0.325470975	0.777061713	1
1746	iYKR052C_YKR052C_MRS4	iYKR052C	YKR052C_MRS4	MRS4	0.325504661	0.777061713	1
1747	iYGR124W_YGR125W_	iYGR124W	YGR125W_		0.32587786	0.777061713	1
1748	iYPL055C_YPL054W_LEE1	iYPL055C	YPL054W_LEE1	LEE1	0.326040912	0.777061713	1
1749	iYPL055C_YPL055C_LGE1	iYPL055C	YPL055C_LGE1	LGE1	0.326040912	0.777061713	1
1750	iYIL117C_YIL116W_HIS5	iYIL117C	YIL116W_HIS5	HIS5	0.326121399	0.777061713	1
1751	iYIL117C_YIL117C_PRM5	iYIL117C	YIL117C_PRM5	PRM5	0.326121399	0.777061713	1
1752	iYLR217W__	iYLR217W	_		0.326736439	0.777061713	1
1753	iYOL127W__	iYOL127W	_		0.327174528	0.777061713	1
1754	iYLL042C_YLL042C_ATG10	iYLL042C	YLL042C_ATG10	ATG10	0.327508852	0.777061713	1
1755	iYPR105C_YPR106W_ISR1	iYPR105C	YPR106W_ISR1	ISR1	0.327636466	0.777061713	1
1756	iYPR105C_YPR105C_COG4	iYPR105C	YPR105C_COG4	COG4	0.327636466	0.777061713	1
1757	iYDR043C-2_YDR044W_HEM13	iYDR043C-2	YDR044W_HEM13	HEM13	0.327802518	0.777061713	1
1758	iYDR043C-2_YDR043C_NRG1	iYDR043C-2	YDR043C_NRG1	NRG1	0.327802518	0.777061713	1
1759	iYGR028W__	iYGR028W	_		0.328254452	0.777061713	1
1760	iYLR328W_YLR329W_REC102	iYLR328W	YLR329W_REC102	REC102	0.329145862	0.777061713	1
1761	iYKL186C_YKL185W_ASH1	iYKL186C	YKL185W_ASH1	ASH1	0.329235139	0.777061713	1
1762	iYKL186C_YKL186C_MTR2	iYKL186C	YKL186C_MTR2	MTR2	0.329235139	0.777061713	1
1763	iYIL124W_YIL123W_SIM1	iYIL124W	YIL123W_SIM1	SIM1	0.329325827	0.777061713	1
1764	iYNL039W_YNL038W_GPI15	iYNL039W	YNL038W_GPI15	GPI15	0.329645746	0.777061713	1
1765	iYNL174W__	iYNL174W	_		0.329733071	0.777061713	1
1766	iYLR242C_YLR243W_	iYLR242C	YLR243W_		0.33002061	0.777061713	1
1767	iYLR242C_YLR242C_ARV1	iYLR242C	YLR242C_ARV1	ARV1	0.33002061	0.777061713	1
1768	iYOR234C_YOR235W_	iYOR234C	YOR235W_		0.330118815	0.777061713	1
1769	iYOR234C_YOR234C_RPL33B	iYOR234C	YOR234C_RPL33B	RPL33B	0.330118815	0.777061713	1
1770	iYLR131C_YLR131C_ACE2	iYLR131C	YLR131C_ACE2	ACE2	0.330384878	0.777061713	1
1771	iYHR202W__	iYHR202W	_		0.330458738	0.777061713	1
1772	iYMR158W__	iYMR158W	_		0.330867476	0.777061713	1
1773	iYJL028W__	iYJL028W	_		0.331109167	0.777061713	1
1774	iYMR055C_YMR055C_BUB2	iYMR055C	YMR055C_BUB2	BUB2	0.331516107	0.777061713	1
1775	iYBL033C_YBL032W_HEK2	iYBL033C	YBL032W_HEK2	HEK2	0.331730736	0.777061713	1
1776	iYBL033C_YBL033C_RIB1	iYBL033C	YBL033C_RIB1	RIB1	0.331730736	0.777061713	1
1777	iYKL160W__	iYKL160W	_		0.331876577	0.777061713	1
1778	iYML081W_YML080W_DUS1	iYML081W	YML080W_DUS1	DUS1	0.33188444	0.777061713	1
1779	iYOR260W__	iYOR260W	_		0.332470244	0.777061713	1
1780	iYPR082C_YPR083W_MDM36	iYPR082C	YPR083W_MDM36	MDM36	0.332522232	0.777061713	1
1781	iYPR082C_YPR082C_DIB1	iYPR082C	YPR082C_DIB1	DIB1	0.332522232	0.777061713	1
1782	iYAL020C_YAL019W_FUN30	iYAL020C	YAL019W_FUN30	FUN30	0.332780728	0.777061713	1
1783	iYAL020C_YAL020C_ATS1	iYAL020C	YAL020C_ATS1	ATS1	0.332780728	0.777061713	1
1784	iYLR136C_YLR137W_	iYLR136C	YLR137W_		0.333428378	0.777061713	1
1785	iYLR136C_YLR136C_TIS11	iYLR136C	YLR136C_TIS11	TIS11	0.333428378	0.777061713	1
1786	iYCL044C_YCL044C_	iYCL044C	YCL044C_		0.33416039	0.777061713	1
1787	iYER162C_YER162C_RAD4	iYER162C	YER162C_RAD4	RAD4	0.334329404	0.777061713	1
1788	iYML006C_YML006C_GIS4	iYML006C	YML006C_GIS4	GIS4	0.334412957	0.777061713	1
1789	iYLR207W_YLR208W_SEC13	iYLR207W	YLR208W_SEC13	SEC13	0.33483528	0.777061713	1
1790	iYNL216W_YNL215W_IES2	iYNL216W	YNL215W_IES2	IES2	0.335154258	0.777061713	1
1791	iYKL224C_YKL223W_	iYKL224C	YKL223W_		0.335445541	0.777061713	1
1792	iYKL224C_YKL224C_	iYKL224C	YKL224C_		0.335445541	0.777061713	1
1793	iYDR274C_YDR275W_BSC2	iYDR274C	YDR275W_BSC2	BSC2	0.33546813	0.777061713	1
1794	iYDR274C_YDR274C_	iYDR274C	YDR274C_		0.33546813	0.777061713	1
1795	iYDR342C-0_YDR342C_HXT7	iYDR342C-0	YDR342C_HXT7	HXT7	0.335823564	0.777061713	1
1796	iYER010C-1_YER011W_TIR1	iYER010C-1	YER011W_TIR1	TIR1	0.335993517	0.777061713	1
1797	iYER010C-1_YER010C_	iYER010C-1	YER010C_		0.335993517	0.777061713	1
1798	iYNR039C_YNR040W_	iYNR039C	YNR040W_		0.336438364	0.777061713	1
1799	iYNR039C_YNR039C_ZRG17	iYNR039C	YNR039C_ZRG17	ZRG17	0.336438364	0.777061713	1
1800	TEL15R-2__	TEL15R-2	_		0.336839413	0.777061713	1
1801	iYHL034C_YHL034C_SBP1	iYHL034C	YHL034C_SBP1	SBP1	0.336876258	0.777061713	1
1802	iYDR352W_YDR353W_TRR1	iYDR352W	YDR353W_TRR1	TRR1	0.336896587	0.777061713	1
1803	iYPLCdelta1__	iYPLCdelta1	_		0.33696499	0.777061713	1
1804	iYJL109C_YJL109C_UTP10	iYJL109C	YJL109C_UTP10	UTP10	0.337299043	0.777061713	1
1805	iYHR095W__	iYHR095W	_		0.337496075	0.777061713	1
1806	iYMR161W__	iYMR161W	_		0.337536012	0.777061713	1
1807	iYNL289W-0__	iYNL289W-0	_		0.337718266	0.777061713	1
1808	itD(GUC)G2__	itD(GUC)G2	_		0.338420038	0.777061713	1
1809	iYML049C_YML048W_GSF2	iYML049C	YML048W_GSF2	GSF2	0.338555358	0.777061713	1
1810	iYML049C_YML049C_RSE1	iYML049C	YML049C_RSE1	RSE1	0.338555358	0.777061713	1
1811	iYOR004W__	iYOR004W	_		0.338573801	0.777061713	1
1812	iYER138W-A__	iYER138W-A	_		0.338888431	0.777061713	1
1813	iYLR455W_YLR456W_	iYLR455W	YLR456W_		0.339372712	0.777061713	1
1814	iYJL160C-0_YJL159W_HSP150	iYJL160C-0	YJL159W_HSP150	HSP150	0.339479032	0.777061713	1
1815	iYJL160C-0_YJL160C_	iYJL160C-0	YJL160C_		0.339479032	0.777061713	1
1816	iYIL170W-1__	iYIL170W-1	_		0.339752181	0.777061713	1
1817	iYKR077W_YKR078W_	iYKR077W	YKR078W_		0.33982318	0.777061713	1
1818	iYER073W_YER074W_RPS24A	iYER073W	YER074W_RPS24A	RPS24A	0.339880427	0.777061713	1
1819	iYGR286C-0_YGR286C_BIO2	iYGR286C-0	YGR286C_BIO2	BIO2	0.339889212	0.777061713	1
1820	iYNR027W_YNR028W_CPR8	iYNR027W	YNR028W_CPR8	CPR8	0.340068042	0.777061713	1
1821	iYOL023W__	iYOL023W	_		0.340087458	0.777061713	1
1822	iYKL068W__	iYKL068W	_		0.340205138	0.777061713	1
1823	iYPL150W_YPL149W_ATG5	iYPL150W	YPL149W_ATG5	ATG5	0.340251467	0.777061713	1
1824	iYIL097W__	iYIL097W	_		0.340721585	0.777061713	1
1825	iCEN9__	iCEN9	_		0.341010108	0.777061713	1
1826	iYOR144C_YOR144C_ELG1	iYOR144C	YOR144C_ELG1	ELG1	0.341065205	0.777061713	1
1827	iYML002W_YML001W_YPT7	iYML002W	YML001W_YPT7	YPT7	0.34123867	0.777061713	1
1828	iYEL077C_YEL077C_	iYEL077C	YEL077C_		0.341425587	0.777061713	1
1829	itN(GUU)N2__	itN(GUU)N2	_		0.341556193	0.777061713	1
1830	iYFR015C_YFR015C_GSY1	iYFR015C	YFR015C_GSY1	GSY1	0.341708464	0.777061713	1
1831	iYGR037C_YGR038W_ORM1	iYGR037C	YGR038W_ORM1	ORM1	0.342235902	0.777061713	1
1832	iYGR037C_YGR037C_ACB1	iYGR037C	YGR037C_ACB1	ACB1	0.342235902	0.777061713	1
1833	iYLR295C_YLR296W_	iYLR295C	YLR296W_		0.342300602	0.777061713	1
1834	iYLR295C_YLR295C_ATP14	iYLR295C	YLR295C_ATP14	ATP14	0.342300602	0.777061713	1
1835	iYOR121C_YOR121C_	iYOR121C	YOR121C_		0.342642356	0.777061713	1
1836	iYMR006C_YMR007W_	iYMR006C	YMR007W_		0.342650102	0.777061713	1
1837	iYMR006C_YMR006C_PLB2	iYMR006C	YMR006C_PLB2	PLB2	0.342650102	0.777061713	1
1838	iYHR135C_YHR135C_YCK1	iYHR135C	YHR135C_YCK1	YCK1	0.342763871	0.777061713	1
1839	iYDR112W__	iYDR112W	_		0.342870938	0.777061713	1
1840	iYPL085W_YPL084W_BRO1	iYPL085W	YPL084W_BRO1	BRO1	0.342964845	0.777061713	1
1841	iYGR160W__	iYGR160W	_		0.343014809	0.777061713	1
1842	iYMR288W_YMR289W_	iYMR288W	YMR289W_		0.343260066	0.777061713	1
1843	iYER042W__	iYER042W	_		0.343871084	0.777061713	1
1844	iYBL041W__	iYBL041W	_		0.344390184	0.777061713	1
1845	iYML042W__	iYML042W	_		0.344680179	0.777061713	1
1846	iYBR254C_YBR255W_	iYBR254C	YBR255W_		0.344705461	0.777061713	1
1847	iYBR254C_YBR254C_TRS20	iYBR254C	YBR254C_TRS20	TRS20	0.344705461	0.777061713	1
1848	iYDR497C_YDR497C_ITR1	iYDR497C	YDR497C_ITR1	ITR1	0.34511684	0.777061713	1
1849	iYDR254W__	iYDR254W	_		0.345197541	0.777061713	1
1850	iYJR141W_YJR142W_	iYJR141W	YJR142W_		0.346159931	0.777061713	1
1851	iYPL253C_YPL253C_VIK1	iYPL253C	YPL253C_VIK1	VIK1	0.346209053	0.777061713	1
1852	iYGL048C_YGL047W_	iYGL048C	YGL047W_		0.346245269	0.777061713	1
1853	iYGL048C_YGL048C_RPT6	iYGL048C	YGL048C_RPT6	RPT6	0.346245269	0.777061713	1
1854	iYHR094C_YHR095W_	iYHR094C	YHR095W_		0.346497175	0.777061713	1
1855	iYHR094C_YHR094C_HXT1	iYHR094C	YHR094C_HXT1	HXT1	0.346497175	0.777061713	1
1856	iYDL088C_YDL088C_ASM4	iYDL088C	YDL088C_ASM4	ASM4	0.346698776	0.777061713	1
1857	iYNL088W_YNL087W_TCB2	iYNL088W	YNL087W_TCB2	TCB2	0.346732976	0.777061713	1
1858	iYNL279W_YNL278W_CAF120	iYNL279W	YNL278W_CAF120	CAF120	0.346823156	0.777061713	1
1859	iYNL280C_YNL279W_PRM1	iYNL280C	YNL279W_PRM1	PRM1	0.346931389	0.777061713	1
1860	iYNL280C_YNL280C_ERG24	iYNL280C	YNL280C_ERG24	ERG24	0.346931389	0.777061713	1
1861	iYPL275W-2_YPL274W_SAM3	iYPL275W-2	YPL274W_SAM3	SAM3	0.347237429	0.777061713	1
1862	iYDL226C_YDL225W_SHS1	iYDL226C	YDL225W_SHS1	SHS1	0.347333056	0.777061713	1
1863	iYDL226C_YDL226C_GCS1	iYDL226C	YDL226C_GCS1	GCS1	0.347333056	0.777061713	1
1864	iYCR031C_YCR031C_RPS14A	iYCR031C	YCR031C_RPS14A	RPS14A	0.347349897	0.777061713	1
1865	iYPL145C_YPL144W_	iYPL145C	YPL144W_		0.348222557	0.777061713	1
1866	iYPL145C_YPL145C_KES1	iYPL145C	YPL145C_KES1	KES1	0.348222557	0.777061713	1
1867	iYPR008W_YPR009W_SUT2	iYPR008W	YPR009W_SUT2	SUT2	0.348228369	0.777061713	1
1868	iYDL123W_YDL122W_UBP1	iYDL123W	YDL122W_UBP1	UBP1	0.348487803	0.777061713	1
1869	IntQ0185B__	IntQ0185B	_		0.348560948	0.777061713	1
1870	iYOL073C_YOL072W_THP1	iYOL073C	YOL072W_THP1	THP1	0.348619605	0.777061713	1
1871	iYOL073C_YOL073C_	iYOL073C	YOL073C_		0.348619605	0.777061713	1
1872	iYGR125W_YGR126W_	iYGR125W	YGR126W_		0.349458634	0.777061713	1
1873	iYLR447C_YLR448W_RPL6B	iYLR447C	YLR448W_RPL6B	RPL6B	0.349812793	0.777061713	1
1874	iYLR447C_YLR447C_VMA6	iYLR447C	YLR447C_VMA6	VMA6	0.349812793	0.777061713	1
1875	TEL15R-6__	TEL15R-6	_		0.350154071	0.777061713	1
1876	iYOL093W_YOL092W_	iYOL093W	YOL092W_		0.350498795	0.777061713	1
1877	iYDR063W_YDR064W_RPS13	iYDR063W	YDR064W_RPS13	RPS13	0.350614923	0.777061713	1
1878	iYNL117W_YNL116W_	iYNL117W	YNL116W_		0.350631776	0.777061713	1
1879	iYOR097C_YOR097C_	iYOR097C	YOR097C_		0.350930353	0.777061713	1
1880	iYOR088W__	iYOR088W	_		0.350959175	0.777061713	1
1881	iYMR305C_YMR306W_FKS3	iYMR305C	YMR306W_FKS3	FKS3	0.351326745	0.777061713	1
1882	iYMR305C_YMR305C_SCW10	iYMR305C	YMR305C_SCW10	SCW10	0.351326745	0.777061713	1
1883	iYHR019C_YHR020W_	iYHR019C	YHR020W_		0.351475605	0.777061713	1
1884	iYHR019C_YHR019C_DED81	iYHR019C	YHR019C_DED81	DED81	0.351475605	0.777061713	1
1885	iYOR254C_YOR255W_	iYOR254C	YOR255W_		0.351545314	0.777061713	1
1886	iYOR254C_YOR254C_SEC63	iYOR254C	YOR254C_SEC63	SEC63	0.351545314	0.777061713	1
1887	iYHR136C_YHR137W_ARO9	iYHR136C	YHR137W_ARO9	ARO9	0.351577919	0.777061713	1
1888	iYHR136C_YHR136C_SPL2	iYHR136C	YHR136C_SPL2	SPL2	0.351577919	0.777061713	1
1889	iYPL153C_YPL152W_RRD2	iYPL153C	YPL152W_RRD2	RRD2	0.351851047	0.777061713	1
1890	iYPL153C_YPL153C_RAD53	iYPL153C	YPL153C_RAD53	RAD53	0.351851047	0.777061713	1
1891	iYLL015W_YLL014W_	iYLL015W	YLL014W_		0.352235659	0.77749975	1
1892	iYHL028W_YHL027W_RIM101	iYHL028W	YHL027W_RIM101	RIM101	0.352663528	0.77782682	1
1893	iYOL001W__	iYOL001W	_		0.352868848	0.77782682	1
1894	iYGL042C_YGL042C_	iYGL042C	YGL042C_		0.353010407	0.77782682	1
1895	iYER044C_YER044C_ERG28	iYER044C	YER044C_ERG28	ERG28	0.353210702	0.77782682	1
1896	iYGL010W__	iYGL010W	_		0.353315573	0.77782682	1
1897	iYNL223W_YNL222W_SSU72	iYNL223W	YNL222W_SSU72	SSU72	0.354493021	0.778122177	1
1898	iYGL179C-0_YGL178W_MPT5	iYGL179C-0	YGL178W_MPT5	MPT5	0.354797017	0.778122177	1
1899	iYGL179C-0_YGL179C_TOS3	iYGL179C-0	YGL179C_TOS3	TOS3	0.354797017	0.778122177	1
1900	iYMR246W__	iYMR246W	_		0.354862008	0.778122177	1
1901	iYOR123C_YOR123C_LEO1	iYOR123C	YOR123C_LEO1	LEO1	0.355110516	0.778122177	1
1902	iYPRCdelta15__	iYPRCdelta15	_		0.355164111	0.778122177	1
1903	iYMR018W_YMR019W_STB4	iYMR018W	YMR019W_STB4	STB4	0.355239193	0.778122177	1
1904	iYDR166C_YDR167W_TAF10	iYDR166C	YDR167W_TAF10	TAF10	0.356087588	0.778122177	1
1905	iYDR166C_YDR166C_SEC5	iYDR166C	YDR166C_SEC5	SEC5	0.356087588	0.778122177	1
1906	iYPL105C_YPL104W_MSD1	iYPL105C	YPL104W_MSD1	MSD1	0.356500627	0.778122177	1
1907	iYPL105C_YPL105C_	iYPL105C	YPL105C_		0.356500627	0.778122177	1
1908	iYDR155C_YDR156W_RPA14	iYDR155C	YDR156W_RPA14	RPA14	0.356562028	0.778122177	1
1909	iYDR155C_YDR155C_CPR1	iYDR155C	YDR155C_CPR1	CPR1	0.356562028	0.778122177	1
1910	iYCL068C_YCL068C_	iYCL068C	YCL068C_		0.356658025	0.778122177	1
1911	iYMR223W__	iYMR223W	_		0.356691094	0.778122177	1
1912	iYAL001C_YAL001C_TFC3	iYAL001C	YAL001C_TFC3	TFC3	0.35762765	0.778122177	1
1913	iYNL222W__	iYNL222W	_		0.358103309	0.778122177	1
1914	iYNR037C_YNR038W_DBP6	iYNR037C	YNR038W_DBP6	DBP6	0.358553557	0.778122177	1
1915	iYNR037C_YNR037C_RSM19	iYNR037C	YNR037C_RSM19	RSM19	0.358553557	0.778122177	1
1916	iYML110C_YML109W_ZDS2	iYML110C	YML109W_ZDS2	ZDS2	0.358719572	0.778122177	1
1917	iYML110C_YML110C_COQ5	iYML110C	YML110C_COQ5	COQ5	0.358719572	0.778122177	1
1918	iYCRWdelta11__	iYCRWdelta11	_		0.358722244	0.778122177	1
1919	iYIL122W_YIL121W_QDR2	iYIL122W	YIL121W_QDR2	QDR2	0.359251935	0.778122177	1
1920	iYLR422W__	iYLR422W	_		0.359253788	0.778122177	1
1921	YMRCtau1__	YMRCtau1	_		0.359281385	0.778122177	1
1922	iYIR023W__	iYIR023W	_		0.35929651	0.778122177	1
1923	iYLRCdelta24_YLR420W_URA4	iYLRCdelta24	YLR420W_URA4	URA4	0.359697426	0.778122177	1
1924	iYKR043C_YKR044W_UIP5	iYKR043C	YKR044W_UIP5	UIP5	0.359760474	0.778122177	1
1925	iYKR043C_YKR043C_	iYKR043C	YKR043C_		0.359760474	0.778122177	1
1926	iYOL039W_YOL038W_PRE6	iYOL039W	YOL038W_PRE6	PRE6	0.359768383	0.778122177	1
1927	iYKL075C_YKL075C_	iYKL075C	YKL075C_		0.359897413	0.778122177	1
1928	iYOL034W_YOL033W_MSE1	iYOL034W	YOL033W_MSE1	MSE1	0.359965073	0.778122177	1
1929	iYOR186W_YOR187W_TUF1	iYOR186W	YOR187W_TUF1	TUF1	0.360018515	0.778122177	1
1930	iYFR054C-1_YFR054C_	iYFR054C-1	YFR054C_		0.360080849	0.778122177	1
1931	iYMR001C_YMR002W_	iYMR001C	YMR002W_		0.360488514	0.778122177	1
1932	iYMR001C_YMR001C_CDC5	iYMR001C	YMR001C_CDC5	CDC5	0.360488514	0.778122177	1
1933	iYLR079W_YLR080W_EMP46	iYLR079W	YLR080W_EMP46	EMP46	0.360543976	0.778122177	1
1934	itN(GUU)O2_YOR087W_YVC1	itN(GUU)O2	YOR087W_YVC1	YVC1	0.360584357	0.778122177	1
1935	YBLWtau1__	YBLWtau1	_		0.360720061	0.778122177	1
1936	iYDL174C_YDL173W_	iYDL174C	YDL173W_		0.361454032	0.778685061	1
1937	iYDL174C_YDL174C_DLD1	iYDL174C	YDL174C_DLD1	DLD1	0.361454032	0.778685061	1
1938	iYDR208W__	iYDR208W	_		0.362138578	0.778685061	1
1939	iYJR020W__	iYJR020W	_		0.362197344	0.778685061	1
1940	iYIL103W-1__	iYIL103W-1	_		0.362754617	0.778685061	1
1941	iYHR141C_YHR142W_CHS7	iYHR141C	YHR142W_CHS7	CHS7	0.3627696	0.778685061	1
1942	iYHR141C_YHR141C_RPL42B	iYHR141C	YHR141C_RPL42B	RPL42B	0.3627696	0.778685061	1
1943	itE(UUC)K__	itE(UUC)K	_		0.36293917	0.778685061	1
1944	iYPL033C_YPL033C_	iYPL033C	YPL033C_		0.363146658	0.778685061	1
1945	iYMR300C_YMR300C_ADE4	iYMR300C	YMR300C_ADE4	ADE4	0.363269828	0.778685061	1
1946	iYOL067C_YOL067C_RTG1	iYOL067C	YOL067C_RTG1	RTG1	0.363318697	0.778685061	1
1947	iYDRCTy1-2__	iYDRCTy1-2	_		0.363353413	0.778685061	1
1948	iYAR044W-1__	iYAR044W-1	_		0.363406196	0.778685061	1
1949	YGRCTy1-2D__	YGRCTy1-2D	_		0.363745205	0.779011564	1
1950	iYDR296W_YDR297W_SUR2	iYDR296W	YDR297W_SUR2	SUR2	0.364001987	0.779083851	1
1951	iYGL209W_YGL208W_SIP2	iYGL209W	YGL208W_SIP2	SIP2	0.364303345	0.779083851	1
1952	iYDR481C_YDR481C_PHO8	iYDR481C	YDR481C_PHO8	PHO8	0.364338905	0.779083851	1
1953	iYOL082W_YOL081W_IRA2	iYOL082W	YOL081W_IRA2	IRA2	0.364654127	0.779358643	1
1954	iYOR377W-0_YOR378W_	iYOR377W-0	YOR378W_		0.364996576	0.779691318	1
1955	iYFL058W__	iYFL058W	_		0.365338234	0.77975437	1
1956	iYJR099W__	iYJR099W	_		0.365596568	0.77975437	1
1957	iYNL195C_YNL195C_	iYNL195C	YNL195C_		0.36570663	0.77975437	1
1958	iYDR135C_YDR135C_YCF1	iYDR135C	YDR135C_YCF1	YCF1	0.365889735	0.77975437	1
1959	iYNL329C_YNL329C_PEX6	iYNL329C	YNL329C_PEX6	PEX6	0.366012643	0.77975437	1
1960	iYLR325C_YLR326W_	iYLR325C	YLR326W_		0.366515479	0.77975437	1
1961	iYLR325C_YLR325C_RPL38	iYLR325C	YLR325C_RPL38	RPL38	0.366515479	0.77975437	1
1962	iYFR024C-A_YFR024C-A_LSB3	iYFR024C-A	YFR024C-A_LSB3	LSB3	0.366552481	0.77975437	1
1963	iYMR013C-1__	iYMR013C-1	_		0.366883873	0.77975437	1
1964	iYER153C_YER154W_OXA1	iYER153C	YER154W_OXA1	OXA1	0.36714051	0.77975437	1
1965	iYER153C_YER153C_PET122	iYER153C	YER153C_PET122	PET122	0.36714051	0.77975437	1
1966	iYCR069W__	iYCR069W	_		0.367267809	0.77975437	1
1967	iYLL016W_YLL015W_BPT1	iYLL016W	YLL015W_BPT1	BPT1	0.368401614	0.781763935	1
1968	iYDR436W_YDR437W_	iYDR436W	YDR437W_		0.369482062	0.783540392	1
1969	iYOR044W_YOR045W_TOM6	iYOR044W	YOR045W_TOM6	TOM6	0.369975251	0.783540392	1
1970	iYPL195W_YPL194W_DDC1	iYPL195W	YPL194W_DDC1	DDC1	0.370006906	0.783540392	1
1971	iYPL249C_YPL249C_GYP5	iYPL249C	YPL249C_GYP5	GYP5	0.370081218	0.783540392	1
1972	iYOR376W-0_YOR377W_ATF1	iYOR376W-0	YOR377W_ATF1	ATF1	0.370177343	0.783540392	1
1973	iYNL217W_YNL216W_RAP1	iYNL217W	YNL216W_RAP1	RAP1	0.370832467	0.783941827	1
1974	iYOR292C_YOR293W_RPS10A	iYOR292C	YOR293W_RPS10A	RPS10A	0.370930436	0.783941827	1
1975	iYOR292C_YOR292C_	iYOR292C	YOR292C_		0.370930436	0.783941827	1
1976	iYNL160W__	iYNL160W	_		0.371309305	0.784110076	1
1977	iYBL037W__	iYBL037W	_		0.371528969	0.784110076	1
1978	iYFL053W-1_YFL052W_	iYFL053W-1	YFL052W_		0.371593367	0.784110076	1
1979	iYJR101W__	iYJR101W	_		0.371761457	0.784110076	1
1980	iYPR188C_YPR189W_SKI3	iYPR188C	YPR189W_SKI3	SKI3	0.372576846	0.784451662	1
1981	iYPR188C_YPR188C_MLC2	iYPR188C	YPR188C_MLC2	MLC2	0.372576846	0.784451662	1
1982	iYPL219W_YPL218W_SAR1	iYPL219W	YPL218W_SAR1	SAR1	0.372871429	0.784451662	1
1983	iYER020W_YER021W_RPN3	iYER020W	YER021W_RPN3	RPN3	0.373163415	0.784451662	1
1984	iYLR439W__	iYLR439W	_		0.373191454	0.784451662	1
1985	iYJR094W-A_YJR095W_SFC1	iYJR094W-A	YJR095W_SFC1	SFC1	0.374036949	0.784451662	1
1986	iYOL016C_YOL015W_	iYOL016C	YOL015W_		0.374253849	0.784451662	1
1987	iYOL016C_YOL016C_CMK2	iYOL016C	YOL016C_CMK2	CMK2	0.374253849	0.784451662	1
1988	iYKL038W_YKL037W_	iYKL038W	YKL037W_		0.374293596	0.784451662	1
1989	iYOR006C_YOR006C_	iYOR006C	YOR006C_		0.37435376	0.784451662	1
1990	iYDL013W__	iYDL013W	_		0.374751678	0.784451662	1
1991	iYLR052W__	iYLR052W	_		0.375173405	0.784451662	1
1992	iYLL056C-1_YLL055W_	iYLL056C-1	YLL055W_		0.37519491	0.784451662	1
1993	iYLL056C-1_YLL056C_	iYLL056C-1	YLL056C_		0.37519491	0.784451662	1
1994	iYDR539W-2__	iYDR539W-2	_		0.375268532	0.784451662	1
1995	iYER026C_YER026C_CHO1	iYER026C	YER026C_CHO1	CHO1	0.375281512	0.784451662	1
1996	iYGR078C_YGR079W_	iYGR078C	YGR079W_		0.375562239	0.784451662	1
1997	iYGR078C_YGR078C_PAC10	iYGR078C	YGR078C_PAC10	PAC10	0.375562239	0.784451662	1
1998	iYPR023C_YPR024W_YME1	iYPR023C	YPR024W_YME1	YME1	0.37568211	0.784451662	1
1999	iYPR023C_YPR023C_EAF3	iYPR023C	YPR023C_EAF3	EAF3	0.37568211	0.784451662	1
[truncated: 2,906 more rows]
