# Supplementary material for: Chipper: discovering transcription-factor targets from chromatin immunoprecipitation microarrays using variance stabilization
Source: Genome Biol. 2005 Nov 1;6(11):R96. doi: 10.1186/gb-2005-6-11-r96 (PMC1297652; doi:10.1186/gb-2005-6-11-r96)
Supplement: Additional data File 6 — A list of the intergenic regions identified as targets [29]. [file gb-2005-6-11-r96-S6.txt]

This set of results is derived from the targeted ChIP experiments on Sko1, published in greater detail elsewhere [22]							

True positives					False positives		
IGR	ORF	Gene			IGR	ORF	Gene
iYDR076W	YDR077W	SED1			iYNL257C	YNL256W	FOL1
iYDR535C	YDR536W	STL1			iYNL257C	YNL257C	SIP3
iYER075C	YER075C	PTP3			iYOR038C	YOR038C	HIR2
iYGR242W	YGR243W	FMP43			iYOR132W	YOR133W	EFT1
iYGR248W	YGR249W	MGA1			iYOR178C-1	YOR178C	GAC1
iYHR096C	YHR096C	HXT5			iYOR344C-0	YOR344C	TYE7
iYIL119C-0	YIL118W	RHO3			iYPL164C	YPL164C	MLH3
iYIL119C-0	YIL119C	RPI1			iYPL188W	YPL187W	MF(ALPHA)1
iYJR158W-1	YJR159W	SOR1					
iYKL097W-A-1	YKL096W	CWP1					
iYKR041W	YKR042W	UTH1					
iYMR016C-0	YMR017W	SPO20					
iYMR016C-0	YMR016C	SOK2					
iYMR037C	YMR037C	MSN2
iYMR069W	YMR070W	MOT3
iYMR135W-A	YMR136W	GAT2
iYMR194C-A	YMR195W	ICY1
iYOR246C	YOR247W	SRL1
iYOR246C	YOR246C	
iYOR316C-1	YOR317W	FAA1
iYOR316C-1	YOR316C	COT1
iYOR348C	YOR349W	CIN1
iYOR348C	YOR348C	PUT4
iYPL062W	YPL061W	ALD6
iYPR063C	YPR064W	ROX1
iYPR063C	YPR063C	
iYPR182W	YPR183W	DPM1

The results below are taken from BioBase's Yeast Proteome Database (YPD) [27-29]. They cover six transcription factors selected either for having a lot of confirmed targets in YPD, or for having many predicted targets in Lee et al [2].

YPD lists only common names. These were converted into intergenic regions using tables published by Lee et al. Duplicates were removed.					

HAP4	LEU3	SKN7	HSF1	MIG1	MSN2
itK(UUU)K	iYCLWdelta5	iYAL053W + iYBL016W	iYDL079C	iYBR019C	iYAL063C-2
iYCR092C	iYER085C	iYAR018C	iYDL080C	iYBR051W	iYBL064C
iYCR095C-0	iYGL009C	iYBR238C	iYDL179W	iYBR101C	iYBL075C
iYCRCdelta6-0	iYLR355C	iYDL072C	iYER008C	iYBR126C	iYBR071W
iYDL106C	iYMR107W	iYDL125C	iYER018C	iYBR298C	iYBR117C
iYDL108W	iYOR375C	iYDL133W	iYER019C-A	iYDR516C	iYBR126C
iYDL128W		iYDR243C	iYER020W	iYEL069C-0	iYBR148W
iYDR181C		iYDR461W	iYER029C	iYEL071W-1	iYCL035C
iYDR361C		iYDRCsigma1	iYFL013W-A	iYFR015C	iYCL044C
iYDR538W		iYER028C	iYKL025C	iYFR053C-0	iYCR021C
iYDR544C		iYER029C	iYLR398C	iYGR031W	iYDL125C
iYFL027C		iYGL053W	iYLR399C	iYHR043C	iYDL205C
iYFL028C		iYHR024C	iYLR401C	iYHR092C	iYDR073W
iYGL008C		iYIL022W	iYLR408C	iYIL163C	iYDR155C
iYGL144C		iYIL091C	iYMR300C	iYJR047C	iYDR170W-A-1
iYHR201C		iYLR239C		iYKL218C-2	iYDR258C
iYJL047C		iYMR056C		iYLR042C	iYDR405W
iYJL083W		iYMR227C		iYLR044C	iYDR453C
iYKL040C		iYMR237W		iYML110C	iYDR511W
iYKR072C		iYMR243C		iYMR010W-1	iYER062C
iYKR073C		iYMR245W		iYMR280C	iYER102W
iYLR240W		iYNL337W		iYPL248C	iYFL015C
iYML031W		iYNR055C			iYFL016C
		oiYDL227C-0-2 0.4mg/mL			iYFR015C
					iYFR053C-0
					iYGL037C
					iYGR086C
					iYGR087C-1
					iYGR209C
					iYGR247W
					iYHR008C
					iYHR043C
					iYHR103W
					iYHR139C
					iYIL011W
					iYKL103C
					iYKL151C
					iYKR011C
					iYLL027W
					iYLL039C
					iYLR108C
					iYML004C
					iYML128C
					iYML132W-1
					iYMR105C
					iYMR169C
					iYMR170C
					iYMR172C-A
					iYMR314W
					iYNL078W
					iYNL098C
					iYNL134C
					iYNL194C
					iYNL200C
					iYOL053C-A
					iYOL152W
					iYOR028C
